# Supplementary material for: Pan-Genome Analysis Reveals Evolutionary Dynamics and Functional Divergence of the NAC Gene Family in Soybean
Source: Plants (Basel). 2026 Jun 29;15(13):2010. doi: 10.3390/plants15132010 (PMC13364366; doi:10.3390/plants15132010)
Supplement: Supplementary file 1 [file plants-15-02010-s001.zip]

Archive with 19 entries (15 files):
- plants-4303159-supplementary figures/
- plants-4303159-supplementary figures/Supplementary Figures/
- plants-4303159-supplementary figures/Supplementary Figures/Supplementary Figure S1.jpg
- plants-4303159-supplementary figures/Supplementary Figures/Supplementary Figure S1.pdf
- plants-4303159-supplementary figures/Supplementary Figures/Supplementary Figure S2.jpg
- plants-4303159-supplementary figures/Supplementary Figures/Supplementary Figure S2.pdf
- plants-4303159-supplementary figures/Supplementary Figures/Supplementary Figure S3.jpg
- plants-4303159-supplementary figures/Supplementary Figures/Supplementary Figure S3.pdf
- plants-4303159-supplementary figures/Supplementary Figures/Supplementary Figure S4.jpg
- plants-4303159-supplementary figures/Supplementary Figures/Supplementary Figure S4.pdf
- plants-4303159-supplementary figures/Supplementary Figures/Supplementary Figure S5.jpg
- plants-4303159-supplementary figures/Supplementary Figures/Supplementary Figure S5.pdf
- plants-4303159-supplementary figures/Supplementary Figures/Supplementary Figure S6.jpg
- plants-4303159-supplementary figures/Supplementary Figures/Supplementary Figure S6.pdf
- plants-4303159-supplementary figures/Supplementary Figures/Supplementary Figure S7.jpg
- plants-4303159-supplementary figures/Supplementary Figures/Supplementary Figure S7.pdf
- plants-4303159-supplementary file/
- plants-4303159-supplementary file/Supplementary Files/
- plants-4303159-supplementary file/Supplementary Files/Supplementary File.xlsx
