# Supplementary material for: Pan-Genome Analysis Reveals Evolutionary Dynamics and Functional Divergence of the NAC Gene Family in Soybean
Source: Plants (Basel). 2026 Jun 29;15(13):2010. doi: 10.3390/plants15132010 (PMC13364366; doi:10.3390/plants15132010)
Supplement: Supplementary file 1 [file plants-15-02010-s001.zip › plants-4303159-supplementary file/Supplementary Files/Supplementary File.xlsx]

## Sheet: S1
Supplementary Table S1. Information on the 29 soybean accessions.
Infraspecific name	Species	Type	BioProject	Accession	Date	Reference
Xu Dou No.1	Glycine max	Cultivar	PRJCA002030	GWHACEK00000000	2020-04-08	Liu, Y., Du, H., Li, P., Shen, Y., Peng, H., Liu, S., Zhou, G.A., Zhang, H., Liu, Z., Shi, M., et al. (2020). Pan-genome of wild and cultivated soybeans. Cell 182:162-176 e113.
Tie Feng No.18	Glycine max	Cultivar	PRJCA002030	GWHACEL00000000	2020-04-08	Liu, Y., Du, H., Li, P., Shen, Y., Peng, H., Liu, S., Zhou, G.A., Zhang, H., Liu, Z., Shi, M., et al. (2020). Pan-genome of wild and cultivated soybeans. Cell 182:162-176 e113.
Ju Xuan No.23	Glycine max	Cultivar	PRJCA002030	GWHACEM00000000	2020-04-08	Liu, Y., Du, H., Li, P., Shen, Y., Peng, H., Liu, S., Zhou, G.A., Zhang, H., Liu, Z., Shi, M., et al. (2020). Pan-genome of wild and cultivated soybeans. Cell 182:162-176 e113.
Wan Dou No.28	Glycine max	Cultivar	PRJCA002030	GWHACEN00000000	2020-04-08	Liu, Y., Du, H., Li, P., Shen, Y., Peng, H., Liu, S., Zhou, G.A., Zhang, H., Liu, Z., Shi, M., et al. (2020). Pan-genome of wild and cultivated soybeans. Cell 182:162-176 e113.
Amsoy	Glycine max	Cultivar	PRJCA002030	GWHACEO00000000	2020-04-08	Liu, Y., Du, H., Li, P., Shen, Y., Peng, H., Liu, S., Zhou, G.A., Zhang, H., Liu, Z., Shi, M., et al. (2020). Pan-genome of wild and cultivated soybeans. Cell 182:162-176 e113.
Yu Dou No.22	Glycine max	Cultivar	PRJCA002030	GWHACEP00000000	2020-04-08	Liu, Y., Du, H., Li, P., Shen, Y., Peng, H., Liu, S., Zhou, G.A., Zhang, H., Liu, Z., Shi, M., et al. (2020). Pan-genome of wild and cultivated soybeans. Cell 182:162-176 e113.
Jin Dou No.23	Glycine max	Cultivar	PRJCA002030	GWHACEQ00000000	2020-04-08	Liu, Y., Du, H., Li, P., Shen, Y., Peng, H., Liu, S., Zhou, G.A., Zhang, H., Liu, Z., Shi, M., et al. (2020). Pan-genome of wild and cultivated soybeans. Cell 182:162-176 e113.
Qi Huang No.34	Glycine max	Cultivar	PRJCA002030	GWHACER00000000	2020-04-08	Liu, Y., Du, H., Li, P., Shen, Y., Peng, H., Liu, S., Zhou, G.A., Zhang, H., Liu, Z., Shi, M., et al. (2020). Pan-genome of wild and cultivated soybeans. Cell 182:162-176 e113.
Han Dou No.5	Glycine max	Cultivar	PRJCA002030	GWHACES00000000	2020-04-08	Liu, Y., Du, H., Li, P., Shen, Y., Peng, H., Liu, S., Zhou, G.A., Zhang, H., Liu, Z., Shi, M., et al. (2020). Pan-genome of wild and cultivated soybeans. Cell 182:162-176 e113.
PI 548362	Glycine max	Cultivar	PRJCA002030	GWHACET00000000	2020-04-08	Liu, Y., Du, H., Li, P., Shen, Y., Peng, H., Liu, S., Zhou, G.A., Zhang, H., Liu, Z., Shi, M., et al. (2020). Pan-genome of wild and cultivated soybeans. Cell 182:162-176 e113.
Ji Dou No.17	Glycine max	Cultivar	PRJCA002030	GWHACEU00000000	2020-04-08	Liu, Y., Du, H., Li, P., Shen, Y., Peng, H., Liu, S., Zhou, G.A., Zhang, H., Liu, Z., Shi, M., et al. (2020). Pan-genome of wild and cultivated soybeans. Cell 182:162-176 e113.
Dong Nong No.50	Glycine max	Cultivar	PRJCA002030	GWHACEV00000000	2020-04-08	Liu, Y., Du, H., Li, P., Shen, Y., Peng, H., Liu, S., Zhou, G.A., Zhang, H., Liu, Z., Shi, M., et al. (2020). Pan-genome of wild and cultivated soybeans. Cell 182:162-176 e113.
Hei He No.43	Glycine max	Cultivar	PRJCA002030	GWHACEW00000000	2020-04-08	Liu, Y., Du, H., Li, P., Shen, Y., Peng, H., Liu, S., Zhou, G.A., Zhang, H., Liu, Z., Shi, M., et al. (2020). Pan-genome of wild and cultivated soybeans. Cell 182:162-176 e113.
Ke Shan No.1	Glycine max	Cultivar	PRJCA002030	GWHACEX00000000	2020-04-08	Liu, Y., Du, H., Li, P., Shen, Y., Peng, H., Liu, S., Zhou, G.A., Zhang, H., Liu, Z., Shi, M., et al. (2020). Pan-genome of wild and cultivated soybeans. Cell 182:162-176 e113.
Zhonghuang 13	Glycine max	Cultivar	PRJCA000902	GWHAAEV00000000	2019-09-16	Shen, Y., Du, H., Liu, Y., Ni, L., Wang, Z., Liang, C., and Tian, Z. (2019). Update soybean Zhonghuang 13 genome to a golden reference. Science China Life Sciences 62:1257-1260.
Williams 82	Glycine max	Cultivar	PRJNA19861	GCA_000004515.5	2018-07-24	Schmutz, J., Cannon, S.B., Schlueter, J., Ma, J., Mitros, T., Nelson, W., Hyten, D.L., Song, Q., Thelen, J.J., Cheng, J., et al. (2010). Genome sequence of the palaeopolyploid soybean. Nature 463:178-183.
Zhutwinning2	Glycine max	Landrace	PRJCA002030	GWHACEB00000000	2020-04-08	Liu, Y., Du, H., Li, P., Shen, Y., Peng, H., Liu, S., Zhou, G.A., Zhang, H., Liu, Z., Shi, M., et al. (2020). Pan-genome of wild and cultivated soybeans. Cell 182:162-176 e113.
Zi Hua No.4	Glycine max	Landrace	PRJCA002030	GWHACEC00000000	2020-04-08	Liu, Y., Du, H., Li, P., Shen, Y., Peng, H., Liu, S., Zhou, G.A., Zhang, H., Liu, Z., Shi, M., et al. (2020). Pan-genome of wild and cultivated soybeans. Cell 182:162-176 e113.
Tong Shan Tian E Dan	Glycine max	Landrace	PRJCA002030	GWHACED00000000	2020-04-08	Liu, Y., Du, H., Li, P., Shen, Y., Peng, H., Liu, S., Zhou, G.A., Zhang, H., Liu, Z., Shi, M., et al. (2020). Pan-genome of wild and cultivated soybeans. Cell 182:162-176 e113.
58-161	Glycine max	Landrace	PRJCA002030	GWHACEE00000000	2020-04-08	Liu, Y., Du, H., Li, P., Shen, Y., Peng, H., Liu, S., Zhou, G.A., Zhang, H., Liu, Z., Shi, M., et al. (2020). Pan-genome of wild and cultivated soybeans. Cell 182:162-176 e113.
PI 398296	Glycine max	Landrace	PRJCA002030	GWHACEF00000000	2020-04-08	Liu, Y., Du, H., Li, P., Shen, Y., Peng, H., Liu, S., Zhou, G.A., Zhang, H., Liu, Z., Shi, M., et al. (2020). Pan-genome of wild and cultivated soybeans. Cell 182:162-176 e113.
Zhang Chun Man Cang Jin	Glycine max	Landrace	PRJCA002030	GWHACEG00000000	2020-04-08	Liu, Y., Du, H., Li, P., Shen, Y., Peng, H., Liu, S., Zhou, G.A., Zhang, H., Liu, Z., Shi, M., et al. (2020). Pan-genome of wild and cultivated soybeans. Cell 182:162-176 e113.
Feng Di Huang	Glycine max	Landrace	PRJCA002030	GWHACEH00000000	2020-04-08	Liu, Y., Du, H., Li, P., Shen, Y., Peng, H., Liu, S., Zhou, G.A., Zhang, H., Liu, Z., Shi, M., et al. (2020). Pan-genome of wild and cultivated soybeans. Cell 182:162-176 e113.
Tie Jia Si Li Huang	Glycine max	Landrace	PRJCA002030	GWHACEI00000000	2020-04-08	Liu, Y., Du, H., Li, P., Shen, Y., Peng, H., Liu, S., Zhou, G.A., Zhang, H., Liu, Z., Shi, M., et al. (2020). Pan-genome of wild and cultivated soybeans. Cell 182:162-176 e113.
Shi Sheng Chang Ye	Glycine max	Landrace	PRJCA002030	GWHACEJ00000000	2020-04-08	Liu, Y., Du, H., Li, P., Shen, Y., Peng, H., Liu, S., Zhou, G.A., Zhang, H., Liu, Z., Shi, M., et al. (2020). Pan-genome of wild and cultivated soybeans. Cell 182:162-176 e113.
PI 562565	Glycine soja	Wild	PRJCA002030	GWHACDY00000000	43929	Liu, Y., Du, H., Li, P., Shen, Y., Peng, H., Liu, S., Zhou, G.A., Zhang, H., Liu, Z., Shi, M., et al. (2020). Pan-genome of wild and cultivated soybeans. Cell 182:162-176 e113.
PI 549046	Glycine soja	Wild	PRJCA002030	GWHACDZ00000000	43929	Liu, Y., Du, H., Li, P., Shen, Y., Peng, H., Liu, S., Zhou, G.A., Zhang, H., Liu, Z., Shi, M., et al. (2020). Pan-genome of wild and cultivated soybeans. Cell 182:162-176 e113.
PI 578357	Glycine soja	Wild	PRJCA002030	GWHACEA00000000	43929	Liu, Y., Du, H., Li, P., Shen, Y., Peng, H., Liu, S., Zhou, G.A., Zhang, H., Liu, Z., Shi, M., et al. (2020). Pan-genome of wild and cultivated soybeans. Cell 182:162-176 e113.
W05	Glycine soja	Wild	PRJNA486704	GCA_004193775.2	43517	Xie, M., Chung, C.Y., Li, M.W., Wong, F.L., Wang, X., Liu, A., Wang, Z., Leung, A.K., Wong, T.H., Tong, S.W., et al. (2019). A reference-grade wild soybean genome. Nat Commun 10:1216.

## Sheet: S2
Supplementary Table S2. RNA-seq samples used for tissue expression analysis of representative soybean pan-NAC OGGs.
Tissue_group	SRA ID	Cultivar	Organism	Project	Database
Root	SRR1174205	Williams 82	Glycine max	PRJNA238493	NCBI
Stem	SRR1174213	Williams 82	Glycine max	PRJNA238493	NCBI
Stem	SRR1174216	Williams 82	Glycine max	PRJNA238493	NCBI
Leaf	SRR1174226	Williams 82	Glycine max	PRJNA238493	NCBI
Leaf	SRR1174229	Williams 82	Glycine max	PRJNA238493	NCBI
Leaf	SRR1174206	Williams 82	Glycine max	PRJNA238493	NCBI
Flower	SRR1174232	Williams 82	Glycine max	PRJNA238493	NCBI
Flower	SRR1174217	Williams 82	Glycine max	PRJNA238493	NCBI
Flower	SRR1174218	Williams 82	Glycine max	PRJNA238493	NCBI
Flower	SRR1174220	Williams 82	Glycine max	PRJNA238493	NCBI
Flower	SRR1174219	Williams 82	Glycine max	PRJNA238493	NCBI
Seed	SRR1174222	Williams 82	Glycine max	PRJNA238493	NCBI
Seed	SRR1174225	Williams 82	Glycine max	PRJNA238493	NCBI
Seed	SRR1174208	Williams 82	Glycine max	PRJNA238493	NCBI
Seed	SRR1174207	Williams 82	Glycine max	PRJNA238493	NCBI
Seed	SRR1174233	Williams 82	Glycine max	PRJNA238493	NCBI
Pod	SRR1174221	Williams 82	Glycine max	PRJNA238493	NCBI
Pod	SRR1174223	Williams 82	Glycine max	PRJNA238493	NCBI
Pod	SRR1174224	Williams 82	Glycine max	PRJNA238493	NCBI

## Sheet: S3
Supplementary Table S3. RNA-seq sample information for the Wm82 drought transcriptome dataset.
BioProject	SRA_Run	Cultivar	Tissue	Stress_stage	Stage_description	Sample_type	Treatment_label	DESeq2_comparison	Biological_replicate	Library_layout
PRJNA306380	SRR3033496	Williams 82	Root	VMS	Very mild stress	Well-watered control	VMS-WW-R1	VMS_vs_VMS-WW	R1	SINGLE
PRJNA306380	SRR3033497	Williams 82	Root	VMS	Very mild stress	Well-watered control	VMS-WW-R2	VMS_vs_VMS-WW	R2	SINGLE
PRJNA306380	SRR3033515	Williams 82	Root	VMS	Very mild stress	Well-watered control	VMS-WW-R3	VMS_vs_VMS-WW	R3	SINGLE
PRJNA306380	SRR3033513	Williams 82	Root	VMS	Very mild stress	Stress/recovery treatment	VMS-R1	VMS_vs_VMS-WW	R1	SINGLE
PRJNA306380	SRR3033514	Williams 82	Root	VMS	Very mild stress	Stress/recovery treatment	VMS-R2	VMS_vs_VMS-WW	R2	SINGLE
PRJNA306380	SRR3033508	Williams 82	Root	VMS	Very mild stress	Stress/recovery treatment	VMS-R3	VMS_vs_VMS-WW	R3	SINGLE
PRJNA306380	SRR3033519	Williams 82	Root	MS	Mild stress	Well-watered control	MS-WW-R1	MS_vs_MS-WW	R1	SINGLE
PRJNA306380	SRR3033498	Williams 82	Root	MS	Mild stress	Well-watered control	MS-WW-R2	MS_vs_MS-WW	R2	SINGLE
PRJNA306380	SRR3033499	Williams 82	Root	MS	Mild stress	Well-watered control	MS-WW-R3	MS_vs_MS-WW	R3	SINGLE
PRJNA306380	SRR3033516	Williams 82	Root	MS	Mild stress	Stress/recovery treatment	MS-R1	MS_vs_MS-WW	R1	SINGLE
PRJNA306380	SRR3033517	Williams 82	Root	MS	Mild stress	Stress/recovery treatment	MS-R2	MS_vs_MS-WW	R2	SINGLE
PRJNA306380	SRR3033518	Williams 82	Root	MS	Mild stress	Stress/recovery treatment	MS-R3	MS_vs_MS-WW	R3	SINGLE
PRJNA306380	SRR3033503	Williams 82	Root	SS	Severe stress	Well-watered control	SS-WW-R1	SS_vs_SS-WW	R1	SINGLE
PRJNA306380	SRR3033504	Williams 82	Root	SS	Severe stress	Well-watered control	SS-WW-R2	SS_vs_SS-WW	R2	SINGLE
PRJNA306380	SRR3033505	Williams 82	Root	SS	Severe stress	Well-watered control	SS-WW-R3	SS_vs_SS-WW	R3	SINGLE
PRJNA306380	SRR3033500	Williams 82	Root	SS	Severe stress	Stress/recovery treatment	SS-R1	SS_vs_SS-WW	R1	SINGLE
PRJNA306380	SRR3033501	Williams 82	Root	SS	Severe stress	Stress/recovery treatment	SS-R2	SS_vs_SS-WW	R2	SINGLE
PRJNA306380	SRR3033502	Williams 82	Root	SS	Severe stress	Stress/recovery treatment	SS-R3	SS_vs_SS-WW	R3	SINGLE
PRJNA306380	SRR3033510	Williams 82	Root	SR	Recovery after severe stress	Well-watered control	SR-WW-R1	SR_vs_SR-WW	R1	SINGLE
PRJNA306380	SRR3033511	Williams 82	Root	SR	Recovery after severe stress	Well-watered control	SR-WW-R2	SR_vs_SR-WW	R2	SINGLE
PRJNA306380	SRR3033512	Williams 82	Root	SR	Recovery after severe stress	Well-watered control	SR-WW-R3	SR_vs_SR-WW	R3	SINGLE
PRJNA306380	SRR3033506	Williams 82	Root	SR	Recovery after severe stress	Stress/recovery treatment	SR-R1	SR_vs_SR-WW	R1	SINGLE
PRJNA306380	SRR3033507	Williams 82	Root	SR	Recovery after severe stress	Stress/recovery treatment	SR-R2	SR_vs_SR-WW	R2	SINGLE
PRJNA306380	SRR3033509	Williams 82	Root	SR	Recovery after severe stress	Stress/recovery treatment	SR-R3	SR_vs_SR-WW	R3	SINGLE

## Sheet: S4
Supplementary Table S4: NACs gene distribution in soybean germplasm (wild/landrace/cultivar systems) categorized into core/soft_core/shell/cloud groups.
Sample	Germplasm Type	total_genes	core	soft_core	shell	cloud
SoyC01	Cultivar	163	62	75	20	6
SoyC02	Cultivar	172	63	83	22	4
SoyC03	Cultivar	175	63	86	23	3
SoyC04	Cultivar	175	63	84	24	4
SoyC05	Cultivar	173	62	86	23	2
SoyC06	Cultivar	174	63	86	24	1
SoyC07	Cultivar	172	63	85	20	4
SoyC08	Cultivar	168	63	78	20	7
SoyC09	Cultivar	174	64	88	22	0
SoyC10	Cultivar	177	64	90	22	1
SoyC11	Cultivar	177	64	90	23	0
SoyC12	Cultivar	170	64	81	20	5
SoyC13	Cultivar	171	62	87	21	1
SoyC14	Cultivar	171	63	81	21	6
ZH13	Cultivar	168	63	77	27	1
wm82	Cultivar	180	69	85	24	2
SoyL01	Landrace	166	63	79	18	6
SoyL02	Landrace	170	58	85	24	3
SoyL03	Landrace	180	66	87	23	4
SoyL04	Landrace	178	62	86	27	3
SoyL05	Landrace	177	62	88	22	5
SoyL06	Landrace	176	63	89	21	3
SoyL07	Landrace	176	63	87	23	3
SoyL08	Landrace	176	63	88	24	1
SoyL09	Landrace	184	67	90	27	0
SoyW01	Wild	179	63	90	24	2
SoyW02	Wild	178	65	89	22	2
SoyW03	Wild	171	62	84	17	8
W05	Wild	180	65	88	25	2
Total	–	5051	1837	2472	653	89

## Sheet: S5
Supplementary Table S5: Distribution statistics of NACs gene family in core, soft_core, shell and cloud group.
Category	Orthogroup_Count	Total_Genes	Gene_Percentage
soft_core	88	2472	0.489408
cloud	67	89	0.0176203
core	58	1837	0.36369
shell	32	653	0.129281
Total	245	5051	1

## Sheet: S6
Supplementary Table S6. Accumulation dynamics of NAC OGGs based on 1,000 random permutations.
Metric	Sample number	Permutation number	Mean OGG number	Median OGG number	SD	95% CI lower	95% CI upper	Minimum	Maximum	Mean increment
Core OGGs	1	1000	165.324	166	3.51046	157	169	156	169	NA
Core OGGs	2	1000	152.175	152	6.76921	138	163	133	166	-13.149
Core OGGs	3	1000	144.082	144	7.88717	129	157	121	161	-8.093
Core OGGs	4	1000	137.141	137	8.40129	120	152	111	158	-6.941
Core OGGs	5	1000	131.082	131	8.79003	114	148	104	153	-6.059
Core OGGs	6	1000	125.542	126	8.87925	108	142	98	150	-5.54
Core OGGs	7	1000	120.312	120	8.78999	105	138	95	143	-5.23
Core OGGs	8	1000	115.739	115	8.74754	100	132.025	91	141	-4.573
Core OGGs	9	1000	111.279	111	8.65853	95	128	89	134	-4.46
Core OGGs	10	1000	107.01	107	8.29245	91	124	87	132	-4.269
Core OGGs	11	1000	103.128	103	8.07507	88	119	82	129	-3.882
Core OGGs	12	1000	99.47	99	7.93184	84.975	115	80	127	-3.658
Core OGGs	13	1000	95.847	96	7.80708	81	111	76	124	-3.623
Core OGGs	14	1000	92.469	93	7.45806	78	107	69	119	-3.378
Core OGGs	15	1000	89.358	90	7.20165	75.975	104	68	115	-3.111
Core OGGs	16	1000	86.578	86	6.92603	74	101	68	110	-2.78
Core OGGs	17	1000	83.722	84	6.59	72	97	66	104	-2.856
Core OGGs	18	1000	81.107	81	6.33369	69	94	63	103	-2.615
Core OGGs	19	1000	78.565	78	6.10795	67	90	63	99	-2.542
Core OGGs	20	1000	76.071	76	5.75926	65.975	87.025	60	95	-2.494
Core OGGs	21	1000	73.673	73	5.37186	64	85	60	94	-2.398
Core OGGs	22	1000	71.423	71	4.90307	63	82	58	93	-2.25
Core OGGs	23	1000	69.274	69	4.53072	61	79	58	87	-2.149
Core OGGs	24	1000	67.191	67	3.9928	60	76	58	81	-2.083
Core OGGs	25	1000	65.238	65	3.56034	59	73	58	78	-1.953
Core OGGs	26	1000	63.443	63	3.06531	58	70	58	74	-1.795
Core OGGs	27	1000	61.574	61	2.5189	58	67	58	69	-1.869
Core OGGs	28	1000	59.738	59	1.77835	58	64	58	64	-1.836
Core OGGs	29	1000	58	58	0	58	58	58	58	-1.738
Pan OGGs	1	1000	165.324	166	3.51046	157	169	156	169	NA
Pan OGGs	2	1000	178.307	178	3.15733	172	184	171	186	12.983
Pan OGGs	3	1000	183.501	184	4.02171	176	191	173	194	5.194
Pan OGGs	4	1000	187.448	187	4.49884	179	196	176	200	3.947
Pan OGGs	5	1000	190.851	191	4.77908	182	200	177	205	3.403
Pan OGGs	6	1000	193.981	194	4.95168	185	204	181	208	3.13
Pan OGGs	7	1000	196.961	197	5.07141	187	207	182	211	2.98
Pan OGGs	8	1000	199.806	200	5.05469	190	210	186	214	2.845
Pan OGGs	9	1000	202.597	203	5.05511	193	212	188	216	2.791
Pan OGGs	10	1000	205.334	206	5.0277	195	214	189	220	2.737
Pan OGGs	11	1000	207.93	208	4.97251	198	217	192	222	2.596
Pan OGGs	12	1000	210.449	211	4.93901	200	219	195	225	2.519
Pan OGGs	13	1000	212.894	213	4.79664	203.975	221.025	196	226	2.445
Pan OGGs	14	1000	215.302	215	4.69455	206	224	199	229	2.408
Pan OGGs	15	1000	217.567	218	4.6367	208.975	226	203	231	2.265
Pan OGGs	16	1000	219.68	220	4.50599	211	227.025	206	232	2.113
Pan OGGs	17	1000	221.879	222	4.34664	213	230	209	234	2.199
Pan OGGs	18	1000	224.064	224	4.30354	215	232	211	235	2.185
Pan OGGs	19	1000	226.209	227	4.15723	218	233	215	237	2.145
Pan OGGs	20	1000	228.333	228	3.91758	220	235	217	238	2.124
Pan OGGs	21	1000	230.412	231	3.73017	223	237	218	240	2.079
Pan OGGs	22	1000	232.391	233	3.47479	225	239	221	241	1.979
Pan OGGs	23	1000	234.338	235	3.2025	227	240	223	242	1.947
Pan OGGs	24	1000	236.167	236	2.92603	230	241	226	243	1.829
Pan OGGs	25	1000	237.966	238	2.60991	233	243	229	244	1.799
Pan OGGs	26	1000	239.7	240	2.33783	235	244	231	245	1.734
Pan OGGs	27	1000	241.505	242	1.94981	237	245	235	245	1.805
Pan OGGs	28	1000	243.274	244	1.35379	240	245	240	245	1.769
Pan OGGs	29	1000	245	245	0	245	245	245	245	1.726

## Sheet: S7
Supplementary Table S7: The classification of soybean NACs subfamily uses Arabidopsis NACs as a reference.
Gene_ID	subfamily
AT1G71930.1	OsNAC7
GmNAC.SC074-P28	OsNAC7
GmNAC.SC120-P27	OsNAC7
GmNAC.CL195-P2	OsNAC7
AT4G36160.1	OsNAC7
AT2G18060.1	OsNAC7
GmNAC.CR039-P29	OsNAC7
GmNAC.CR019-P29	OsNAC7
GmNAC.SH169-P16	OsNAC7
GmNAC.SH172-P13	OsNAC7
GmNAC.SC083-P28	OsNAC7
AT5G66300.1	OsNAC7
AT5G62380.1	OsNAC7
GmNAC.SC130-P27	OsNAC7
GmNAC.SC105-P28	OsNAC7
GmNAC.SH168-P17	OsNAC7
GmNAC.SH173-P12	OsNAC7
GmNAC.SH174-P7	OsNAC7
AT1G62700.1	OsNAC7
AT1G12260.1	OsNAC7
GmNAC.SC135-P27	OsNAC7
GmNAC.SC098-P28	OsNAC7
GmNAC.CR043-P29	OsNAC7
AT1G32770.1	OsNAC7
GmNAC.SC090-P28	OsNAC7
GmNAC.CR018-P29	OsNAC7
GmNAC.SC142-P26	OsNAC7
GmNAC.SC079-P28	OsNAC7
AT3G61910.1	OsNAC7
AT2G46770.1	OsNAC7
AT1G79580.1	OsNAC7
GmNAC.CR048-P29	OsNAC7
GmNAC.CR017-P29	OsNAC7
GmNAC.CR011-P29	OsNAC7
GmNAC.CR023-P29	OsNAC7
AT4G10350.1	OsNAC7
AT1G33280.1	OsNAC7
AT4G28530.1	NAC1
GmNAC.SC085-P28	NAC1
GmNAC.CR020-P29	NAC1
GmNAC.SC072-P28	NAC1
GmNAC.SC118-P27	NAC1
GmNAC.CL199-P1	NAC1
AT1G56010.1	NAC1
AT1G56010.2	NAC1
GmNAC.CL192-P2	NAC1
GmNAC.SC095-P28	NAC1
GmNAC.CL226-P1	NAC1
GmNAC.CL189-P2	NAC1
GmNAC.CL228-P1	NAC1
GmNAC.SH162-P23	NAC1
GmNAC.CL200-P1	NAC1
AT1G76420.1	NAM
GmNAC.SH176-P5	NAM
GmNAC.CR004-P29	NAM
GmNAC.CL220-P1	NAM
AT2G24430.1	NAM
AT2G24430.2	NAM
GmNAC.CR054-P29	NAM
GmNAC.SC087-P28	NAM
GmNAC.SC112-P27	NAM
AT3G18400.1	NAM
GmNAC.SC134-P27	NAM
GmNAC.SC092-P28	NAM
GmNAC.CL208-P1	NAM
GmNAC.SC129-P27	NAM
GmNAC.SH155-P25	NAM
GmNAC.SH178-P4	NAM
AT3G15170.1	NAM
AT5G53950.1	NAM
GmNAC.CR028-P29	NAM
GmNAC.CR029-P29	NAM
GmNAC.SC122-P27	NAM
GmNAC.SC076-P28	NAM
GmNAC.CL212-P1	NAM
AT5G18270.1	NAM
AT3G04060.1	NAM
GmNAC.CR027-P29	NAM
GmNAC.CR026-P29	NAM
GmNAC.CR055-P29	NAM
GmNAC.SC103-P28	NAM
GmNAC.CL210-P1	NAM
AT5G39610.1	NAM
AT3G29035.1	NAM
GmNAC.SC062-P28	NAM
GmNAC.SC100-P28	NAM
GmNAC.SC106-P28	NAM
GmNAC.SC133-P27	NAM
GmNAC.CL191-P2	NAM
AT5G61430.1	NAM
AT5G07680.2	NAM
AT5G07680.1	NAM
GmNAC.SC065-P28	NAM
GmNAC.CR031-P29	NAM
GmNAC.CL180-P3	NAM
GmNAC.SC143-P26	NAM
GmNAC.SC126-P27	NAM
GmNAC.CL217-P1	NAM
GmNAC.CL236-P1	NAM
AT2G02450.1	ONAC022
AT2G02450.2	ONAC022
GmNAC.CL241-P1	ONAC022
GmNAC.CR047-P29	ONAC022
GmNAC.CL235-P1	ONAC022
GmNAC.SH157-P25	ONAC022
GmNAC.CL245-P1	ONAC022
AT2G17040.1	ONAC022
GmNAC.SC137-P26	ONAC022
GmNAC.SC108-P27	ONAC022
AT5G39820.1	ONAC022
GmNAC.CR034-P29	ONAC022
GmNAC.SC069-P28	ONAC022
AT1G26870.1	ONAC022
GmNAC.CR057-P29	ONAC022
GmNAC.CR049-P29	ONAC022
GmNAC.CR040-P29	ONAC022
GmNAC.CL224-P1	ONAC022
GmNAC.SC084-P28	ONAC022
GmNAC.CL225-P1	ONAC022
GmNAC.SC096-P28	ONAC022
GmNAC.CL204-P1	ONAC022
GmNAC.CL182-P2	ONAC022
GmNAC.SC128-P27	ONAC022
AT2G43000.1	ONAC022
GmNAC.SC063-P28	ONAC022
GmNAC.SC110-P27	ONAC022
GmNAC.CR038-P29	ONAC022
GmNAC.CL198-P1	ONAC022
GmNAC.SH152-P25	ONAC022
GmNAC.CR041-P29	TERN
GmNAC.CR058-P29	TERN
AT5G22380.1	TERN
AT3G44350.1	TERN
GmNAC.CR052-P29	TERN
GmNAC.CR053-P29	TERN
GmNAC.CR050-P29	TERN
GmNAC.SC144-P26	TERN
GmNAC.CL233-P1	TERN
GmNAC.CR056-P29	SENU5
AT5G14000.1	SENU5
GmNAC.SC101-P28	SENU5
GmNAC.CL203-P1	SENU5
GmNAC.CR037-P29	SENU5
GmNAC.SC139-P26	SENU5
GmNAC.SC107-P27	SENU5
AT5G13180.1	SENU5
AT2G33480.1	SENU5
AT5G50820.1	SENU5
GmNAC.SH158-P24	SENU5
GmNAC.CR045-P29	SENU5
GmNAC.SC077-P28	SENU5
GmNAC.SC140-P26	SENU5
GmNAC.CL207-P1	SENU5
GmNAC.CR044-P29	ANAC104
GmNAC.CR042-P29	ANAC104
GmNAC.SC125-P27	ANAC104
AT5G64530.1	ANAC104
GmNAC.CR013-P29	ANAC104
GmNAC.SC145-P26	ANAC104
GmNAC.CL206-P1	ANAC104
GmNAC.CR003-P29	ANAC104
GmNAC.CL193-P2	ANAC104
GmNAC.CL222-P1	ANAC104
AT4G27410.2	AtNAC3
AT3G15500.1	AtNAC3
AT1G52890.1	AtNAC3
GmNAC.SC088-P28	AtNAC3
GmNAC.SC113-P27	AtNAC3
GmNAC.CL186-P2	AtNAC3
GmNAC.CL234-P1	AtNAC3
GmNAC.CL188-P2	AtNAC3
GmNAC.CL242-P1	AtNAC3
GmNAC.SH149-P25	AtNAC3
GmNAC.SH165-P21	AtNAC3
GmNAC.CL232-P1	AtNAC3
AT3G04070.1	AtNAC3
GmNAC.CR025-P29	AtNAC3
GmNAC.CR024-P29	AtNAC3
GmNAC.SC061-P28	AtNAC3
GmNAC.SC068-P28	AtNAC3
AT5G08790.1	ATAF
AT5G63790.1	ATAF
GmNAC.SC111-P27	ATAF
GmNAC.SC117-P27	ATAF
GmNAC.SC071-P28	ATAF
AT1G01720.1	ATAF
GmNAC.CR015-P29	ATAF
GmNAC.SC131-P27	ATAF
GmNAC.CL237-P1	ATAF
AT1G77450.1	ATAF
GmNAC.CR022-P29	ATAF
GmNAC.CR010-P29	ATAF
AT1G61110.1	NAP
GmNAC.SC091-P28	NAP
GmNAC.SC075-P28	NAP
GmNAC.CL240-P1	NAP
GmNAC.SC121-P27	NAP
AT3G15510.1	NAP
AT1G52880.1	NAP
GmNAC.SH156-P25	NAP
GmNAC.CR008-P29	NAP
GmNAC.CR051-P29	NAP
GmNAC.SC089-P28	NAP
GmNAC.CL221-P1	NAP
AT1G69490.1	NAP
GmNAC.SC104-P28	NAP
GmNAC.CR046-P29	NAP
GmNAC.CR036-P29	NAP
GmNAC.SC138-P26	NAP
GmNAC.CL190-P2	NAP
GmNAC.CR014-P29	NAP
GmNAC.SH160-P24	NAP
GmNAC.CL244-P1	NAP
GmNAC.CL205-P1	NAP
GmNAC.CL187-P2	NAP
GmNAC.SC086-P28	NAP
GmNAC.CR021-P29	NAP
GmNAC.CR007-P29	NAP
GmNAC.SC093-P28	NAP
GmNAC.SH154-P25	NAP
GmNAC.SC109-P27	NAP
GmNAC.SH159-P24	NAP
AT5G04400.1	ANAC006
GmNAC.SC094-P28	ANAC006
GmNAC.SC099-P28	ANAC006
GmNAC.CL197-P1	ANAC006
AT5G41090.1	ANAC006
AT1G03490.1	ANAC006
AT5G18300.1	ANAC006
AT1G64105.1	ANAC006
GmNAC.SH177-P5	ANAC006
GmNAC.SC097-P28	ANAC006
GmNAC.SC102-P28	ANAC006
GmNAC.CL216-P1	ANAC006
AT1G60280.1	ANAC063
AT1G60350.1	ANAC063
AT3G56530.1	ANAC063
AT5G39690.1	ANAC063
AT3G55210.1	ANAC063
AT3G56560.1	ANAC063
AT5G14490.1	ONAC003
AT3G01600.1	ONAC003
GmNAC.SH148-P25	ONAC003
GmNAC.SC136-P26	ONAC003
GmNAC.CL209-P1	ONAC003
AT1G25580.1	ONAC003
GmNAC.CR006-P29	ONAC003
GmNAC.CL194-P2	ONAC003
GmNAC.SC124-P27	ONAC003
GmNAC.SC123-P27	ONAC003
GmNAC.CL214-P1	ONAC003
AT5G56620.1	ONAC003
AT4G29230.1	ONAC003
GmNAC.CL239-P1	ONAC003
GmNAC.CL202-P1	ONAC003
GmNAC.SC059-P28	ONAC003
GmNAC.CL185-P2	ONAC003
GmNAC.SC082-P28	ONAC003
GmNAC.CL238-P1	ONAC003
GmNAC.SH164-P22	ONAC003
GmNAC.CL196-P2	ONAC003
GmNAC.CL211-P1	ONAC003
AT4G28500.1	ONAC003
GmNAC.SC081-P28	ONAC003
GmNAC.SH161-P23	ONAC003
GmNAC.CL229-P1	ONAC003
GmNAC.SC060-P28	ONAC003
GmNAC.SC114-P27	ONAC003
GmNAC.CL215-P1	ONAC003
AT1G28470.1	ONAC003
GmNAC.SC146-P26	ONAC003
GmNAC.SC132-P27	ONAC003
GmNAC.CL230-P1	ONAC003
GmNAC.CL227-P1	ONAC003
GmNAC.CR005-P29	ONAC003
GmNAC.CL213-P1	ONAC003
GmNAC.SH163-P23	OsNAC8
GmNAC.CR016-P29	OsNAC8
GmNAC.CL181-P3	OsNAC8
AT2G27300.1	OsNAC8
AT5G22290.1	OsNAC8
AT3G44290.1	OsNAC8
AT5G24590.2	TIP
AT3G49530.1	TIP
AT1G33060.1	TIP
GmNAC.CR001-P29	TIP
GmNAC.CR002-P29	TIP
GmNAC.CL231-P1	TIP
GmNAC.CL183-P2	TIP
GmNAC.CL218-P1	ANAC001
GmNAC.SH170-P14	ANAC001
GmNAC.SH167-P18	ANAC001
GmNAC.SH151-P25	ANAC001
GmNAC.SH171-P13	ANAC001
GmNAC.CR009-P29	ANAC001
GmNAC.SC127-P27	ANAC001
GmNAC.CL243-P1	ANAC001
AT3G04430.1	ANAC001
AT4G01550.1	ANAC001
AT4G01540.1	ANAC001
AT4G01520.1	ANAC001
AT1G01010.1	ANAC001
AT1G02250.1	ANAC001
AT1G02230.1	ANAC001
AT3G04420.1	ANAC001
AT1G02220.1	ANAC001
AT1G32510.1	ANAC011
AT5G46590.1	ANAC011
AT4G17980.1	ANAC011
GmNAC.CR012-P29	ANAC011
GmNAC.SH150-P25	ANAC011
GmNAC.CL184-P2	ANAC011
GmNAC.SH166-P18	ANAC011
AT1G54330.1	ANAC011
GmNAC.SC066-P28	ANAC011
GmNAC.CR032-P29	ANAC011
AT3G17730.1	ANAC011
GmNAC.SC078-P28	ANAC011
GmNAC.SC141-P26	ANAC011
AT5G17260.1	ANAC011
AT3G03200.1	ANAC011
AT1G65910.1	ANAC011
GmNAC.CR033-P29	ANAC011
GmNAC.SC067-P28	ANAC011
GmNAC.SC070-P28	ANAC011
GmNAC.SC116-P27	ANAC011
AT1G32870.1	NAC2
AT1G34180.1	NAC2
AT1G34190.1	NAC2
GmNAC.CR035-P29	NAC2
GmNAC.CL179-P3	NAC2
GmNAC.SC115-P27	NAC2
GmNAC.CL219-P1	NAC2
AT5G09330.1	NAC2
AT5G64060.1	NAC2
GmNAC.SC080-P28	NAC2
GmNAC.SH153-P25	NAC2
GmNAC.SC064-P28	NAC2
GmNAC.SH175-P6	NAC2
GmNAC.CR030-P29	NAC2
AT5G04410.1	NAC2
AT3G10500.1	NAC2
GmNAC.SC073-P28	NAC2
GmNAC.SC119-P27	NAC2
GmNAC.SH147-P25	NAC2
GmNAC.CL201-P1	NAC2
GmNAC.CL223-P1	NAC2
AT3G10480.1	NAC2
AT3G10490.2	NAC2
AT3G10490.1	NAC2

## Sheet: S8
Supplementary Table S8: List of publications on previously characterized NACs included in Table 1.
S1	Ko, J. H., Yang, S. H., Park, A. H., Lerouxel, O., & Han, K. H. (2007). ANAC012, a member of the plant-specific NAC transcription factor family, negatively regulates xylary fiber development in Arabidopsis thaliana. The Plant journal : for cell and molecular biology, 50(6), 1035–1048.
S2	Hu, P., Zhang, K., & Yang, C. (2019). BpNAC012 Positively Regulates Abiotic Stress Responses and Secondary Wall Biosynthesis. Plant physiology, 179(2), 700–717.
S3	Ailizati, A., Nagahage, I. S. P., Miyagi, A., Ishikawa, T., Kawai-Yamada, M., Demura, T., & Yamaguchi, M. (2021). An Arabidopsis NAC domain transcriptional activator VND7 negatively regulates VNI2 expression. Plant biotechnology (Tokyo, Japan), 38(4), 415–420.
S4	Shi, W., Ye, S., Xin, Y., Jin, H., Hu, M., Zheng, Y., Zhan, Y., Liu, H., Gan, Y., Zheng, Z., & Pan, T. (2025). NAC Transcription Factor GmNAC035 Exerts a Positive Regulatory Role in Enhancing Salt Stress Tolerance in Plants. Plants (Basel, Switzerland), 14(9), 1391.
S5	Amin, N., Du, Y., Lu, L., Khalifa, M. A. S., Ahmad, N., Ahmad, S., & Wang, P. (2024). GmNAC3 acts as a key regulator in soybean against drought stress. Current Plant Biology, 38, 100346.
S6	Yang, C., Huang, Y., Lv, P., Antwi-Boasiako, A., Begum, N., Zhao, T., & Zhao, J. (2022). NAC Transcription Factor GmNAC12 Improved Drought Stress Tolerance in Soybean. International journal of molecular sciences, 23(19), 12029.
S7	Yu, G., Zou, J., Wang, J., Zhu, R., Qi, Z., Jiang, H., Hu, Z., Yang, M., Zhao, Y., Wu, X., Liu, C., Li, C., Yang, X., Zhu, Z., Chen, Q., Fu, Y., & Xin, D. (2022). A soybean NAC homolog contributes to resistance to Phytophthora sojae mediated by dirigent proteins. The Crop Journal, 10(2), 332–341.
S8	Jahan, M. A., Harris, B., Lowery, M., Coburn, K., Infante, A. M., Percifield, R. J., Ammer, A. G., & Kovinich, N. (2019). The NAC family transcription factor GmNAC42-1 regulates biosynthesis of the anticancer and neuroprotective glyceollins in soybean. BMC genomics, 20(1), 149.
S9	Yang, X., Kim, M. Y., Ha, J., & Lee, S. H. (2019). Overexpression of the Soybean NAC Gene GmNAC109 Increases Lateral Root Formation and Abiotic Stress Tolerance in Transgenic Arabidopsis Plants. Frontiers in plant science, 10, 1036.
S10	Ma, M., Hao, T., Ren, X., Liu, C., A, G., Hasi, A., & Che, G. (2025). NAC family gene CmNAC34 positively regulates fruit ripening through interaction with CmNAC-NOR in Cucumis melo. Journal of Integrative Agriculture, 24(7), 2601-2618.
S11	Wang, J., Zhu, Y., Li, M., Zhang, H., Zhang, X., Tian, S., Ren, Y., Yu, Y., Liao, S., Gong, G., Velkov, N., Xu, Y., & Zhang, J. (2025). The NAC transcription factor ClNAC100 positively regulates plant height and fruit size in watermelon. The Plant journal : for cell and molecular biology, 123(1), e70292.
S12	Li, S., Yang, J. B., Li, J. Q., Huang, J., Shen, R. F., Zeng, D. L., & Zhu, X. F. (2024). A NAC transcription factor represses a module associated with xyloglucan content and regulates aluminum tolerance. Plant physiology, 196(1), 564–578.
S13	Li, T., Fang, K., Tie, Y., Lu, Y., Lei, Y., Li, W., Zheng, T., & Yao, X. (2024). NAC transcription factor ATAF1 negatively modulates the PIF-regulated hypocotyl elongation under a short-day photoperiod. Plant, cell & environment, 47(8), 3253–3265.
S14	Li, C., Hou, X., Zhao, Z., Liu, H., Huang, P., Shi, M., Wu, X., Gao, R., Liu, Z., Wei, L., Li, Y., & Liao, W. (2024). A tomato NAC transcription factor, SlNAP1, directly regulates gibberellin-dependent fruit ripening. Cellular & molecular biology letters, 29(1), 57.
S15	Fu, C., Han, C., Wei, Y., Liu, D., & Han, Y. (2024). Two NAC transcription factors regulated fruit softening through activating xyloglucan endotransglucosylase/hydrolase genes during kiwifruit ripening. International Journal of Biological Macromolecules, 263, 130678.
S16	Zhang, J., Li, Z., Liang, Y., He, S., Guo, G., Yang, S., Chen, F., Chen, Y., & Wang, W. (2024). Diploid wax apple (Syzygium samarangense) genome identified NAC genes regulating fruit development. Horticulture research, 11(3), uhae025.
S17	Li, Y., Zhao, L., Guo, C., Tang, M., Lian, W., Chen, S., Pan, Y., Xu, X., Luo, C., Yi, Y., Cui, Y., & Chen, L. (2024). OsNAC103, an NAC transcription factor negatively regulates plant height in rice. Planta, 259(2), 35.
S18	Hu, Y., Li, C., Zhou, R., Song, Y., Lv, Z., Wang, Q., Dong, X., Liu, S., Feng, C., Zhou, Y., Zeng, X., Zhang, L., Wang, Z., & Di, H. (2023). The Transcription Factor ZmNAC89 Gene Is Involved in Salt Tolerance in Maize (Zea mays L.). International journal of molecular sciences, 24(20), 15099.
S19	Shan, W., Chen, J. Y., Kuang, J. F., & Lu, W. J. (2016). Banana fruit NAC transcription factor MaNAC5 cooperates with MaWRKYs to enhance the expression of pathogenesis-related genes against Colletotrichum musae. Molecular plant pathology, 17(3), 330–338.
S20	Shan, W., Kuang, J. F., Chen, L., Xie, H., Peng, H. H., Xiao, Y. Y., Li, X. P., Chen, W. X., He, Q. G., Chen, J. Y., & Lu, W. J. (2012). Molecular characterization of banana NAC transcription factors and their interactions with ethylene signalling component EIL during fruit ripening. Journal of experimental botany, 63(14), 5171–5187.
S21	Zhao, C., Liu, W., Yao, C., Zhang, Y., Du, X., Ma, C., Li, R., Wang, H., & Huang, L. (2025). AcNAC10, regulated by AcTGA07, enhances kiwifruit resistance to Pseudomonas syringae pv. actinidiae via inhibiting jasmonic acid pathway. Molecular horticulture, 5(1), 21.
S22	Matsuoka, K., Sato, R., Matsukura, Y., Kawajiri, Y., Iino, H., Nozawa, N., Shibata, K., Kondo, Y., Satoh, S., & Asahina, M. (2021). Wound-inducible ANAC071 and ANAC096 transcription factors promote cambial cell formation in incised Arabidopsis flowering stems. Communications biology, 4(1), 369.
S23	He, L., Xu, J., Wang, Y., & Yang, K. (2018). Transcription Factor ANAC074 Binds to NRS1, NRS2, or MybSt1 Element in Addition to the NACRS to Regulate Gene Expression. International journal of molecular sciences, 19(10), 3271.
S24	Song, S., Willems, L. A. J., Jiao, A., Zhao, T., Eric Schranz, M., & Bentsink, L. (2022). The membrane associated NAC transcription factors ANAC060 and ANAC040 are functionally redundant in the inhibition of seed dormancy in Arabidopsis thaliana. Journal of experimental botany, 73(16), 5514–5528.
S25	Doll, N. M., Van Hautegem, T., Schilling, N., De Rycke, R., De Winter, F., Fendrych, M., & Nowack, M. K. (2023). Endosperm cell death promoted by NAC transcription factors facilitates embryo invasion in Arabidopsis. Current biology : CB, 33(17), 3785–3795.e6.
S26	Tang, Y., Zhao, C. Y., Tan, S. T., & Xue, H. W. (2016). Arabidopsis Type II Phosphatidylinositol 4-Kinase PI4Kγ5 Regulates Auxin Biosynthesis and Leaf Margin Development through Interacting with Membrane-Bound Transcription Factor ANAC078. PLoS genetics, 12(8), e1006252.
S27	Yang, Z. T., Fan, S. X., Wang, J. J., An, Y., Guo, Z. Q., Li, K., & Liu, J. X. (2023). The plasma membrane-associated transcription factor NAC091 regulates unfolded protein response in Arabidopsis thaliana. Plant science : an international journal of experimental plant biology, 334, 111777.
S28	Yang, Z. T., Lu, S. J., Wang, M. J., Bi, D. L., Sun, L., Zhou, S. F., Song, Z. T., & Liu, J. X. (2014). A plasma membrane-tethered transcription factor, NAC062/ANAC062/NTL6, mediates the unfolded protein response in Arabidopsis. The Plant journal : for cell and molecular biology, 79(6), 1033–1043.
S29	Zhang, X. L., Wu, Q., Tao, Y., Zhu, X. F., Takahashi, N., Umeda, M., Shen, R. F., & Ma, J. F. (2021). ANAC044 is associated with P reutilization in P deficient Arabidopsis thaliana root cell wall in an ethylene dependent manner. Environmental and Experimental Botany, 185, 104386.
S30	Meng, Y. T., Zhang, X. L., Wu, Q., Shen, R. F., & Zhu, X. F. (2022). Transcription factor ANAC004 enhances Cd tolerance in Arabidopsis thaliana by regulating cell wall fixation, translocation and vacuolar detoxification of Cd, ABA accumulation and antioxidant capacity. Journal of Hazardous Materials, 436, 129121.
S31	Wang, L., Tian, T., Liang, J., Li, R., Xin, X., Qi, Y., Zhou, Y., Fan, Q., Ning, G., Becana, M., & Duanmu, D. (2023). A transcription factor of the NAC family regulates nitrate-induced legume nodule senescence. The New phytologist, 238(5), 2113–2129.
S32	Kato, H., Motomura, T., Komeda, Y., Saito, T., & Kato, A. (2010). Overexpression of the NAC transcription factor family gene ANAC036 results in a dwarf phenotype in Arabidopsis thaliana. Journal of plant physiology, 167(7), 571–577.
S33	Kim, H. J., Park, J. H., Kim, J., Kim, J. J., Hong, S., Kim, J., Kim, J. H., Woo, H. R., Hyeon, C., Lim, P. O., Nam, H. G., & Hwang, D. (2018). Time-evolving genetic networks reveal a NAC troika that negatively regulates leaf senescence in Arabidopsis. Proceedings of the National Academy of Sciences of the United States of America, 115(21), E4930–E4939.
S34	Sukiran, N. L., Ma, J. C., Ma, H., & Su, Z. (2019). ANAC019 is required for recovery of reproductive development under drought stress in Arabidopsis. Plant molecular biology, 99(1-2), 161–174.
S35	Hickman, R., Hill, C., Penfold, C. A., Breeze, E., Bowden, L., Moore, J. D., Zhang, P., Jackson, A., Cooke, E., Bewicke-Copley, F., Mead, A., Beynon, J., Wild, D. L., Denby, K. J., Ott, S., & Buchanan-Wollaston, V. (2013). A local regulatory network around three NAC transcription factors in stress responses and senescence in Arabidopsis leaves. The Plant journal : for cell and molecular biology, …
S36	Fan, Z.-Q., Tan, X.-L., Shan, W., Kuang, J.-F., Lu, W.-J., Lin, H.-T., Su, X.-G., Lakshmanan, P., Zhao, M.-L., & Chen, J.-Y. (2020). Involvement of BrNAC041 in ABA-GA antagonism in the leaf senescence of Chinese flowering cabbage. Postharvest Biology and Technology, 168, 111254.
S37	Bdeir, R., Muchero, W., Yordanov, Y., Tuskan, G. A., Busov, V., & Gailing, O. (2017). Quantitative trait locus mapping of Populus bark features and stem diameter. BMC plant biology, 17(1), 224.
S38	Wu, Q., Liu, Y., Xie, Z., Yu, B., Sun, Y., & Huang, J. (2022). OsNAC016 regulates plant architecture and drought tolerance by interacting with the kinases GSK2 and SAPK8. Plant physiology, 189(3), 1296–1313.
S39	Sakuraba, Y., Kim, Y. S., Han, S. H., Lee, B. D., & Paek, N. C. (2015). The Arabidopsis Transcription Factor NAC016 Promotes Drought Stress Responses by Repressing AREB1 Transcription through a Trifurcate Feed-Forward Regulatory Loop Involving NAP. The Plant cell, 27(6), 1771–1787.

## Sheet: S9
Supplementary Table S9: Number of Introns and Exons in Representative Soybean NAC Genes
Gene ID	Num of Exon	Num of Intron	Num of CDS	Num of UTR	subfamily
GmNAC.SC074-P28	5	4	5	1	OsNAC7
GmNAC.SC120-P27	6	5	6	0	OsNAC7
GmNAC.CL195-P2	3	2	2	2	OsNAC7
GmNAC.CR039-P29	4	3	4	1	OsNAC7
GmNAC.CR019-P29	4	3	4	1	OsNAC7
GmNAC.SH169-P16	5	4	5	1	OsNAC7
GmNAC.SH172-P13	4	3	4	2	OsNAC7
GmNAC.SC083-P28	4	3	4	1	OsNAC7
GmNAC.SC130-P27	4	3	3	3	OsNAC7
GmNAC.SC105-P28	4	3	4	0	OsNAC7
GmNAC.SH168-P17	4	3	3	3	OsNAC7
GmNAC.SH173-P12	4	3	3	2	OsNAC7
GmNAC.SH174-P7	3	2	3	0	OsNAC7
GmNAC.SC135-P27	3	2	3	0	OsNAC7
GmNAC.SC098-P28	4	3	3	2	OsNAC7
GmNAC.CR043-P29	3	2	3	2	OsNAC7
GmNAC.SC090-P28	3	2	3	2	OsNAC7
GmNAC.CR018-P29	3	2	3	2	OsNAC7
GmNAC.SC142-P26	3	2	3	2	OsNAC7
GmNAC.SC079-P28	2	1	2	1	OsNAC7
GmNAC.CR048-P29	4	3	3	3	OsNAC7
GmNAC.CR017-P29	3	2	3	1	OsNAC7
GmNAC.CR011-P29	4	3	4	0	OsNAC7
GmNAC.CR023-P29	4	3	4	1	OsNAC7
GmNAC.SC085-P28	3	2	3	2	NAC1
GmNAC.CR020-P29	4	3	4	1	NAC1
GmNAC.SC072-P28	3	2	3	2	NAC1
GmNAC.SC118-P27	3	2	3	2	NAC1
GmNAC.CL199-P1	2	1	2	2	NAC1
GmNAC.CL192-P2	3	2	2	3	NAC1
GmNAC.SC095-P28	4	3	4	1	NAC1
GmNAC.CL226-P1	3	2	3	2	NAC1
GmNAC.CL189-P2	3	2	3	2	NAC1
GmNAC.CL228-P1	3	2	3	2	NAC1
GmNAC.SH162-P23	3	2	3	2	NAC1
GmNAC.CL200-P1	3	2	3	1	NAC1
GmNAC.SH176-P5	3	2	3	2	NAM
GmNAC.CR004-P29	3	2	3	1	NAM
GmNAC.CL220-P1	5	4	5	0	NAM
GmNAC.CR054-P29	4	3	4	2	NAM
GmNAC.SC087-P28	9	8	9	1	NAM
GmNAC.SC112-P27	5	4	5	2	NAM
GmNAC.SC134-P27	4	3	4	2	NAM
GmNAC.SC092-P28	4	3	4	1	NAM
GmNAC.CL208-P1	2	1	2	2	NAM
GmNAC.SC129-P27	3	2	3	2	NAM
GmNAC.SH155-P25	3	2	3	2	NAM
GmNAC.SH178-P4	3	2	2	3	NAM
GmNAC.CR028-P29	3	2	3	2	NAM
GmNAC.CR029-P29	3	2	3	1	NAM
GmNAC.SC122-P27	3	2	3	2	NAM
GmNAC.SC076-P28	3	2	3	2	NAM
GmNAC.CL212-P1	3	2	3	1	NAM
GmNAC.CR027-P29	3	2	3	1	NAM
GmNAC.CR026-P29	4	3	4	2	NAM
GmNAC.CR055-P29	3	2	3	2	NAM
GmNAC.SC103-P28	3	2	3	2	NAM
GmNAC.CL210-P1	3	2	3	2	NAM
GmNAC.SC062-P28	4	3	4	1	NAM
GmNAC.SC100-P28	7	6	7	1	NAM
GmNAC.SC106-P28	4	3	4	1	NAM
GmNAC.SC133-P27	3	2	3	1	NAM
GmNAC.CL191-P2	4	3	3	3	NAM
GmNAC.SC065-P28	3	2	3	2	NAM
GmNAC.CR031-P29	3	2	3	2	NAM
GmNAC.CL180-P3	3	2	3	2	NAM
GmNAC.SC143-P26	2	1	2	2	NAM
GmNAC.SC126-P27	3	2	3	2	NAM
GmNAC.CL217-P1	5	4	5	0	NAM
GmNAC.CL236-P1	3	2	2	3	NAM
GmNAC.CL241-P1	5	4	5	1	ONAC022
GmNAC.CR047-P29	4	3	4	2	ONAC022
GmNAC.CL235-P1	2	1	2	2	ONAC022
GmNAC.SH157-P25	4	3	4	2	ONAC022
GmNAC.CL245-P1	2	1	2	0	ONAC022
GmNAC.SC137-P26	3	2	3	2	ONAC022
GmNAC.SC108-P27	3	2	3	2	ONAC022
GmNAC.CR034-P29	4	3	3	3	ONAC022
GmNAC.SC069-P28	4	3	4	0	ONAC022
GmNAC.CR057-P29	3	2	3	2	ONAC022
GmNAC.CR049-P29	4	3	4	0	ONAC022
GmNAC.CR040-P29	3	2	3	0	ONAC022
GmNAC.CL224-P1	3	2	3	0	ONAC022
GmNAC.SC084-P28	3	2	3	0	ONAC022
GmNAC.CL225-P1	2	1	2	0	ONAC022
GmNAC.SC096-P28	3	2	3	1	ONAC022
GmNAC.CL204-P1	4	3	4	1	ONAC022
GmNAC.CL182-P2	1	0	1	1	ONAC022
GmNAC.SC128-P27	3	2	3	1	ONAC022
GmNAC.SC063-P28	3	2	3	2	ONAC022
GmNAC.SC110-P27	3	2	3	2	ONAC022
GmNAC.CR038-P29	3	2	3	2	ONAC022
GmNAC.CL198-P1	3	2	2	3	ONAC022
GmNAC.SH152-P25	3	2	3	1	ONAC022
GmNAC.CR041-P29	3	2	3	2	TERN
GmNAC.CR058-P29	3	2	3	2	TERN
GmNAC.CR052-P29	3	2	3	2	TERN
GmNAC.CR053-P29	3	2	3	1	TERN
GmNAC.CR050-P29	3	2	3	2	TERN
GmNAC.SC144-P26	3	2	3	2	TERN
GmNAC.CL233-P1	2	1	2	0	TERN
GmNAC.CR056-P29	3	2	3	2	SENU5
GmNAC.SC101-P28	3	2	3	2	SENU5
GmNAC.CL203-P1	4	3	2	4	SENU5
GmNAC.CR037-P29	3	2	3	1	SENU5
GmNAC.SC139-P26	7	6	6	2	SENU5
GmNAC.SC107-P27	2	1	2	0	SENU5
GmNAC.SH158-P24	3	2	3	0	SENU5
GmNAC.CR045-P29	3	2	3	2	SENU5
GmNAC.SC077-P28	3	2	3	2	SENU5
GmNAC.SC140-P26	3	2	3	2	SENU5
GmNAC.CL207-P1	3	2	2	3	SENU5
GmNAC.CR044-P29	3	2	3	2	ANAC104
GmNAC.CR042-P29	3	2	3	2	ANAC104
GmNAC.SC125-P27	4	3	3	3	ANAC104
GmNAC.CR013-P29	3	2	3	2	ANAC104
GmNAC.SC145-P26	3	2	3	2	ANAC104
GmNAC.CL206-P1	3	2	2	3	ANAC104
GmNAC.CR003-P29	3	2	3	2	ANAC104
GmNAC.CL193-P2	3	2	2	3	ANAC104
GmNAC.CL222-P1	4	3	4	1	ANAC104
GmNAC.SC088-P28	3	2	3	2	AtNAC3
GmNAC.SC113-P27	4	3	4	0	AtNAC3
GmNAC.CL186-P2	4	3	4	2	AtNAC3
GmNAC.CL234-P1	3	2	3	2	AtNAC3
GmNAC.CL188-P2	3	2	3	2	AtNAC3
GmNAC.CL242-P1	5	4	5	1	AtNAC3
GmNAC.SH149-P25	4	3	4	1	AtNAC3
GmNAC.SH165-P21	3	2	3	2	AtNAC3
GmNAC.CL232-P1	4	3	4	2	AtNAC3
GmNAC.CR025-P29	3	2	3	2	AtNAC3
GmNAC.CR024-P29	3	2	3	2	AtNAC3
GmNAC.SC061-P28	3	2	3	2	AtNAC3
GmNAC.SC068-P28	3	2	3	2	AtNAC3
GmNAC.SC111-P27	3	2	3	2	ATAF
GmNAC.SC117-P27	3	2	3	2	ATAF
GmNAC.SC071-P28	3	2	3	2	ATAF
GmNAC.CR015-P29	3	2	3	2	ATAF
GmNAC.SC131-P27	3	2	3	2	ATAF
GmNAC.CL237-P1	3	2	3	2	ATAF
GmNAC.CR022-P29	3	2	3	2	ATAF
GmNAC.CR010-P29	3	2	3	2	ATAF
GmNAC.SC091-P28	3	2	3	2	NAP
GmNAC.SC075-P28	3	2	3	2	NAP
GmNAC.CL240-P1	4	3	4	2	NAP
GmNAC.SC121-P27	3	2	3	1	NAP
GmNAC.SH156-P25	3	2	3	2	NAP
GmNAC.CR008-P29	3	2	3	2	NAP
GmNAC.CR051-P29	3	2	3	2	NAP
GmNAC.SC089-P28	3	2	3	2	NAP
GmNAC.CL221-P1	3	2	3	2	NAP
GmNAC.SC104-P28	3	2	3	2	NAP
GmNAC.CR046-P29	3	2	3	2	NAP
GmNAC.CR036-P29	3	2	3	2	NAP
GmNAC.SC138-P26	3	2	3	2	NAP
GmNAC.CL190-P2	3	2	3	2	NAP
GmNAC.CR014-P29	4	3	4	1	NAP
GmNAC.SH160-P24	3	2	3	2	NAP
GmNAC.CL244-P1	4	3	4	0	NAP
GmNAC.CL205-P1	3	2	3	2	NAP
GmNAC.CL187-P2	3	2	3	2	NAP
GmNAC.SC086-P28	3	2	3	0	NAP
GmNAC.CR021-P29	3	2	3	2	NAP
GmNAC.CR007-P29	3	2	3	0	NAP
GmNAC.SC093-P28	2	1	2	1	NAP
GmNAC.SH154-P25	4	3	4	0	NAP
GmNAC.SC109-P27	5	4	5	0	NAP
GmNAC.SH159-P24	2	1	2	0	NAP
GmNAC.SC094-P28	3	2	3	2	ANAC006
GmNAC.SC099-P28	4	3	4	2	ANAC006
GmNAC.CL197-P1	3	2	3	1	ANAC006
GmNAC.SH177-P5	1	0	1	0	ANAC006
GmNAC.SC097-P28	3	2	3	2	ANAC006
GmNAC.SC102-P28	3	2	3	2	ANAC006
GmNAC.CL216-P1	5	4	5	0	ANAC006
GmNAC.SH148-P25	8	7	8	1	ONAC003
GmNAC.SC136-P26	6	5	6	1	ONAC003
GmNAC.CL209-P1	3	2	3	1	ONAC003
GmNAC.CR006-P29	6	5	6	2	ONAC003
GmNAC.CL194-P2	5	4	5	2	ONAC003
GmNAC.SC124-P27	6	5	6	2	ONAC003
GmNAC.SC123-P27	6	5	6	2	ONAC003
GmNAC.CL214-P1	6	5	6	2	ONAC003
GmNAC.CL239-P1	6	5	4	4	ONAC003
GmNAC.CL202-P1	2	1	2	1	ONAC003
GmNAC.SC059-P28	7	6	6	3	ONAC003
GmNAC.CL185-P2	3	2	3	1	ONAC003
GmNAC.SC082-P28	7	6	6	3	ONAC003
GmNAC.CL238-P1	3	2	2	3	ONAC003
GmNAC.SH164-P22	8	7	6	4	ONAC003
GmNAC.CL196-P2	3	2	3	0	ONAC003
GmNAC.CL211-P1	2	1	2	2	ONAC003
GmNAC.SC081-P28	3	2	3	2	ONAC003
GmNAC.SH161-P23	3	2	3	2	ONAC003
GmNAC.CL229-P1	3	2	3	1	ONAC003
GmNAC.SC060-P28	3	2	3	2	ONAC003
GmNAC.SC114-P27	3	2	3	2	ONAC003
GmNAC.CL215-P1	3	2	3	2	ONAC003
GmNAC.SC146-P26	4	3	3	3	ONAC003
GmNAC.SC132-P27	4	3	3	3	ONAC003
GmNAC.CL230-P1	3	2	3	2	ONAC003
GmNAC.CL227-P1	4	3	3	3	ONAC003
GmNAC.CR005-P29	4	3	3	3	ONAC003
GmNAC.CL213-P1	4	3	3	3	ONAC003
GmNAC.SH163-P23	11	10	11	2	OsNAC8
GmNAC.CR016-P29	8	7	8	1	OsNAC8
GmNAC.CL181-P3	4	3	3	3	OsNAC8
GmNAC.CR001-P29	7	6	7	2	TIP
GmNAC.CR002-P29	6	5	6	2	TIP
GmNAC.CL231-P1	6	5	2	6	TIP
GmNAC.CL183-P2	6	5	5	3	TIP
GmNAC.CL218-P1	5	4	4	3	ANAC001
GmNAC.SH170-P14	6	5	5	3	ANAC001
GmNAC.SH167-P18	14	13	13	3	ANAC001
GmNAC.SH151-P25	20	19	20	0	ANAC001
GmNAC.SH171-P13	4	3	4	2	ANAC001
GmNAC.CR009-P29	4	3	4	2	ANAC001
GmNAC.SC127-P27	8	7	8	0	ANAC001
GmNAC.CL243-P1	4	3	4	2	ANAC001
GmNAC.CR012-P29	4	3	4	2	ANAC011
GmNAC.SH150-P25	4	3	4	2	ANAC011
GmNAC.CL184-P2	4	3	4	2	ANAC011
GmNAC.SH166-P18	11	10	11	1	ANAC011
GmNAC.SC066-P28	4	3	4	2	ANAC011
GmNAC.CR032-P29	4	3	4	1	ANAC011
GmNAC.SC078-P28	3	2	3	2	ANAC011
GmNAC.SC141-P26	3	2	3	2	ANAC011
GmNAC.CR033-P29	20	19	19	2	ANAC011
GmNAC.SC067-P28	7	6	6	3	ANAC011
GmNAC.SC070-P28	7	6	6	3	ANAC011
GmNAC.SC116-P27	7	6	6	3	ANAC011
GmNAC.CR035-P29	5	4	5	2	NAC2
GmNAC.CL179-P3	2	1	2	0	NAC2
GmNAC.SC115-P27	5	4	5	2	NAC2
GmNAC.CL219-P1	5	4	5	0	NAC2
GmNAC.SC080-P28	4	3	4	1	NAC2
GmNAC.SH153-P25	7	6	7	1	NAC2
GmNAC.SC064-P28	5	4	4	3	NAC2
GmNAC.SH175-P6	5	4	5	0	NAC2
GmNAC.CR030-P29	5	4	4	3	NAC2
GmNAC.SC073-P28	19	18	19	2	NAC2
GmNAC.SC119-P27	12	11	12	2	NAC2
GmNAC.SH147-P25	14	13	12	4	NAC2
GmNAC.CL201-P1	5	4	4	3	NAC2
GmNAC.CL223-P1	3	2	3	1	NAC2

## Sheet: S10
Supplementary Table S10: Gene distribution and classification of NACs for each OGG.
OGG_name	Total_gene_num	Classification	Representative_gene	Representative_protein_sequence_length	All_gene_id_in_OGG
OG0000000	56	core	SoyC02_04G227500	632aa	Glyma.04G226700&Glyma.06G138100&Glysoja.04G010537&Glysoja.06G014637&SoyC01_04G226600&SoyC01_06G123000&SoyC02_04G227500&SoyC02_06G124400&SoyC03_04G229400&SoyC03_06G132400&SoyC04_04G224900&SoyC04_06G129500&SoyC05_04G230800&SoyC05_06G131700&SoyC06_04G223100&SoyC06_06G123500&SoyC07_04G225300&SoyC07_06G124600&SoyC08_04G223100&SoyC08_06G125500&SoyC09_04G224600&SoyC09_06G123700&SoyC10_04G226500&SoyC10_0…
OG0000001	56	core	Glyma.14G189300	590aa	Glyma.02G222300&Glyma.14G189300&Glysoja.02G004735&Glysoja.14G039198&SoyC01_14G198700&SoyC02_02G213300&SoyC02_14G198700&SoyC03_02G225100&SoyC03_14G203900&SoyC04_02G222500&SoyC04_14G201000&SoyC05_02G229300&SoyC05_14G203800&SoyC06_02G218100&SoyC06_14G198100&SoyC07_02G214300&SoyC07_14G198100&SoyC08_02G215500&SoyC08_14G199200&SoyC09_02G219800&SoyC09_14G198000&SoyC10_02G216500&SoyC10_14G197300&SoyC11_0…
OG0000002	55	core	SoyZH13_15G049800	264aa	Glyma.08G181100&Glyma.15G051200&Glysoja.08G020911&Glysoja.15G040031&SoyC01_08G169800&SoyC01_15G049900&SoyC02_08G165400&SoyC02_15G049700&SoyC03_08G175900&SoyC03_15G052300&SoyC04_08G174300&SoyC04_15G050400&SoyC05_08G176700&SoyC05_15G050600&SoyC06_08G165800&SoyC06_15G050200&SoyC07_08G166900&SoyC07_15G049200&SoyC08_08G167900&SoyC08_15G048800&SoyC09_08G166400&SoyC09_15G048600&SoyC10_08G167900&SoyC10_1…
OG0000003	53	core	SoyC03_06G013300	442aa	Glyma.04G014900&Glyma.06G014900&Glysoja.04G008470&Glysoja.06G013445&SoyC01_06G012000&SoyC02_04G012500&SoyC03_04G012900&SoyC03_06G013300&SoyC04_04G012700&SoyC04_06G013000&SoyC05_04G013200&SoyC06_04G012000&SoyC06_06G013300&SoyC07_04G012600&SoyC07_06G013100&SoyC08_04G012600&SoyC08_06G012900&SoyC09_04G012400&SoyC09_06G012700&SoyC10_04G012400&SoyC10_06G013100&SoyC11_04G012000&SoyC11_06G012600&SoyC12_0…
OG0000004	49	core	SoyW01_13G168200	330aa	Glyma.07G201800&Glyma.13G174700&Glysoja.07G018460&SoyC01_07G200900&SoyC01_13G160900&SoyC02_07G198700&SoyC02_13G160700&SoyC03_07G209800&SoyC03_13G168100&SoyC04_07G208600&SoyC04_13G168500&SoyC05_07G208300&SoyC05_13G168700&SoyC06_07G201200&SoyC07_07G201500&SoyC08_07G199400&SoyC09_07G197800&SoyC09_13G161000&SoyC10_07G206700&SoyC10_13G161000&SoyC11_07G203900&SoyC11_13G162100&SoyC12_07G202100&SoyC12_13…
OG0000005	45	soft_core	SoyZH13_08G030700	461aa	Glyma.05G225100&Glyma.08G031900&Glysoja.05G013075&Glysoja.08G019486&SoyC01_08G031000&SoyC03_08G031300&SoyC04_05G227800&SoyC05_05G229100&SoyC05_08G031300&SoyC06_05G221100&SoyC07_05G220700&SoyC07_08G030300&SoyC08_05G221100&SoyC08_08G031100&SoyC09_05G221500&SoyC09_08G030400&SoyC10_05G220400&SoyC10_08G030600&SoyC11_05G220100&SoyC11_08G030500&SoyC12_05G222600&SoyC13_08G031400&SoyC14_05G220700&SoyL01_0…
OG0000006	42	soft_core	SoyC01_04G177900	107aa	Glyma.04G175800&SoyC01_04G177900&SoyC02_04G137100&SoyC02_04G178700&SoyC03_04G138800&SoyC03_04G179400&SoyC04_04G137200&SoyC04_04G175400&SoyC05_04G140500&SoyC06_04G133900&SoyC06_04G174900&SoyC07_04G136900&SoyC07_04G177700&SoyC08_04G135900&SoyC08_04G176000&SoyC09_04G136300&SoyC10_04G178800&SoyC11_04G135900&SoyC11_04G176700&SoyC12_04G175500&SoyC13_04G141700&SoyC13_04G181400&SoyC14_04G136800&SoyC14_04…
OG0000007	39	shell	SoyC07_10G205200	754aa	Glyma.10G197500&Glyma.20G192500&Glysoja.10G027579&Glysoja.20G054606&SoyC02_10G204700&SoyC02_20G188700&SoyC03_10G206500&SoyC03_20G198700&SoyC04_10G206600&SoyC04_20G196800&SoyC05_10G211100&SoyC06_20G187900&SoyC07_10G205200&SoyC08_10G205200&SoyC08_20G191500&SoyC09_20G188450&SoyC10_20G188400&SoyC11_20G189600&SoyC13_10G208300&SoyC13_20G202500&SoyC14_20G191000&SoyL01_10G206800&SoyL01_20G189200&SoyL03_1…
OG0000008	38	core	Glyma.01G088200	451aa	Glyma.01G088200&Glyma.02G100200&Glysoja.01G000909&Glysoja.02G003493&SoyC01_01G092300&SoyC02_01G090600&SoyC03_01G092600&SoyC04_01G090300&SoyC05_01G093700&SoyC06_01G092900&SoyC06_02G092800&SoyC07_01G090400&SoyC08_01G095500&SoyC08_02G091800&SoyC09_01G093000&SoyC09_02G092500&SoyC10_01G091500&SoyC10_02G089300&SoyC11_01G092600&SoyC11_02G091500&SoyC12_01G091300&SoyC13_01G093000&SoyC14_01G093400&SoyL01_0…
OG0000009	38	soft_core	Glysoja.05G010863	433aa	Glyma.05G002700&Glyma.19G002900&Glysoja.05G010863&Glysoja.19G050062&SoyC01_19G004400&SoyC02_05G002700&SoyC02_19G002700&SoyC03_05G002800&SoyC03_19G002700&SoyC04_19G002600&SoyC06_19G002700&SoyC07_19G002700&SoyC08_05G002700&SoyC10_05G002600&SoyC10_19G002700&SoyC11_05G002700&SoyC11_19G002700&SoyC12_05G002700&SoyC13_05G002500&SoyC13_19G002700&SoyC14_05G002800&SoyL01_19G002700&SoyL02_05G002900&SoyL04_1…
OG0000010	35	core	Glysoja.05G011749	195aa	Glyma.05G086000&Glyma.10G077000&Glyma.10G077400&Glyma.12G145100&Glysoja.05G011749&Glysoja.10G026323&Glysoja.12G034394&SoyC01_10G071500&SoyC02_10G071100&SoyC03_10G073800&SoyC04_10G073800&SoyC05_10G073500&SoyC06_10G071000&SoyC07_10G071800&SoyC08_05G092200&SoyC09_10G071200&SoyC10_10G071200&SoyC11_10G071000&SoyC12_10G072200&SoyC13_10G074400&SoyC14_10G070600&SoyL01_10G072300&SoyL02_10G071500&SoyL03_10…
OG0000011	32	shell	Glysoja.19G050614	592aa	Glyma.16G069300&Glyma.19G056400&Glysoja.16G042951&Glysoja.19G050614&SoyC01_19G060100&SoyC03_19G059500&SoyC04_19G058200&SoyC05_19G060000&SoyC06_19G058600&SoyC07_19G058000&SoyC10_19G057100&SoyC11_19G058400&SoyC12_16G064700&SoyC12_19G058000&SoyC13_19G059400&SoyC14_19G057700&SoyL01_19G058800&SoyL02_19G057800&SoyL03_19G057300&SoyL04_16G067500&SoyL04_19G060700&SoyL05_19G058800&SoyL06_19G059400&SoyL08_1…
OG0000012	31	shell	SoyC05_12G222300	431aa	Glyma.13G279900&Glysoja.11G032024&Glysoja.12G035172&SoyC01_12G217000&SoyC01_13G255100&SoyC03_13G274000&SoyC04_13G269000&SoyC05_12G222300&SoyC06_13G253300&SoyC07_13G257500&SoyC08_13G256200&SoyC09_12G213900&SoyC09_13G255900&SoyC10_13G254800&SoyC11_13G254800&SoyC12_13G257600&SoyC14_13G255400&SoyL01_13G254600&SoyL02_13G257000&SoyL03_13G256000&SoyL04_12G222400&SoyL04_13G276300&SoyL07_13G272400&SoyL08_…
OG0000013	31	core	Glyma.12G221400	375aa	Glyma.12G221400&Glysoja.12G035171&SoyC01_12G216900&SoyC02_12G212300&SoyC02_13G257500&SoyC03_12G223100&SoyC04_12G218000&SoyC05_12G222200&SoyC06_12G214900&SoyC07_12G213400&SoyC08_12G210300&SoyC09_12G213800&SoyC10_12G212800&SoyC11_12G217600&SoyC12_12G214900&SoyC13_12G223300&SoyC14_12G211200&SoyL01_12G214000&SoyL01_13G254700&SoyL02_12G215200&SoyL03_12G211400&SoyL04_12G222300&SoyL05_12G213200&SoyL06_1…
OG0000014	31	core	SoyC01_16G014900	402aa	Glyma.16G016700&Glysoja.16G042436&SoyC01_16G014900&SoyC02_16G015500&SoyC03_16G014900&SoyC04_16G015300&SoyC05_16G015600&SoyC06_16G015300&SoyC07_16G014700&SoyC08_16G016700&SoyC09_16G014800&SoyC10_16G014800&SoyC11_16G014600&SoyC12_16G014700&SoyC13_16G015300&SoyC14_16G014700&SoyL01_16G015500&SoyL02_16G014600&SoyL03_16G014900&SoyL04_16G015800&SoyL05_16G014600&SoyL06_16G014800&SoyL07_16G015400&SoyL08_1…
OG0000015	30	core	SoyC01_06G100900	367aa	Glyma.06G114000&Glysoja.06G014408&SoyC01_06G100900&SoyC02_06G102800&SoyC03_06G109700&SoyC04_06G107100&SoyC05_06G109000&SoyC06_06G102400&SoyC07_06G102500&SoyC08_06G104000&SoyC09_06G102100&SoyC10_06G101700&SoyC11_06G101400&SoyC12_06G105600&SoyC13_06G107200&SoyC14_06G102000&SoyL01_06G102500&SoyL02_06G102100&SoyL03_06G000300&SoyL03_06G104500&SoyL04_06G107000&SoyL05_06G104900&SoyL06_06G102800&SoyL07_0…
OG0000016	30	core	SoyL09_UG053500	375aa	Glyma.09G233600&Glysoja.09G025058&SoyC01_09G228400&SoyC02_09G228300&SoyC03_09G238400&SoyC04_09G233500&SoyC05_09G238300&SoyC06_09G229100&SoyC07_09G229900&SoyC08_09G226500&SoyC09_09G227400&SoyC10_09G228300&SoyC11_09G232200&SoyC12_09G223200&SoyC13_09G240400&SoyC14_09G229700&SoyL01_09G226600&SoyL02_09G224400&SoyL03_09G228100&SoyL04_09G242400&SoyL05_09G228900&SoyL06_09G229800&SoyL07_09G238000&SoyL08_0…
OG0000017	30	core	Glyma.05G113000	345aa	Glyma.05G113000&Glysoja.05G011993&SoyC01_05G119500&SoyC02_05G116200&SoyC03_05G118800&SoyC04_05G118800&SoyC05_05G119200&SoyC06_05G117900&SoyC07_05G117000&SoyC07_17G141100&SoyC08_05G116500&SoyC09_05G118700&SoyC10_05G116900&SoyC11_05G116800&SoyC12_05G119200&SoyC13_05G119800&SoyC14_05G117200&SoyL01_05G119900&SoyL02_05G117100&SoyL03_05G117400&SoyL04_05G121400&SoyL05_05G117600&SoyL06_05G119500&SoyL07_0…
OG0000018	30	core	Glyma.05G120500	189aa	Glyma.05G120500&Glysoja.05G012069&SoyC01_05G126100&SoyC01_08G071800&SoyC02_05G123100&SoyC03_05G126100&SoyC04_05G126200&SoyC05_05G126200&SoyC06_05G124700&SoyC07_05G123700&SoyC08_05G123700&SoyC09_05G125400&SoyC10_05G123900&SoyC11_05G123800&SoyC12_05G126300&SoyC13_05G127600&SoyC14_05G123900&SoyL01_05G126500&SoyL02_05G123900&SoyL03_05G124600&SoyL04_05G129400&SoyL05_05G124300&SoyL06_05G126600&SoyL07_0…
OG0000019	30	soft_core	Glyma.11G096600	302aa	Glyma.11G096600&Glysoja.11G029480&SoyC01_11G091200&SoyC01_12G021800&SoyC02_11G088900&SoyC03_11G094100&SoyC04_11G095200&SoyC05_11G093900&SoyC06_11G088800&SoyC07_11G090800&SoyC08_11G088200&SoyC09_11G089300&SoyC10_11G088700&SoyC11_11G087400&SoyC12_11G089400&SoyC13_11G094000&SoyC14_11G090000&SoyC14_12G020400&SoyL01_11G089600&SoyL02_11G089700&SoyL04_11G093600&SoyL05_11G089300&SoyL05_12G020500&SoyL06_1…
OG0000020	30	core	SoyC04_12G169800	387aa	Glyma.12G171600&Glysoja.12G034688&SoyC01_12G169200&SoyC02_12G164600&SoyC03_12G172900&SoyC04_12G169800&SoyC05_12G172400&SoyC06_12G166500&SoyC07_12G166500&SoyC08_12G161900&SoyC09_12G166200&SoyC10_12G165200&SoyC11_12G169500&SoyC12_12G167600&SoyC13_12G172900&SoyC14_12G163400&SoyL01_12G166800&SoyL02_12G167000&SoyL03_12G164200&SoyL04_12G170900&SoyL05_12G165100&SoyL06_12G166400&SoyL07_12G171400&SoyL08_1…
OG0000021	30	core	SoyL05_14G147300	302aa	Glyma.13G030900&Glysoja.13G035570&SoyC01_13G016900&SoyC02_13G017900&SoyC03_13G017900&SoyC04_13G019200&SoyC05_13G017400&SoyC06_13G017400&SoyC07_13G018600&SoyC08_13G018500&SoyC09_13G017500&SoyC10_13G017200&SoyC11_13G017800&SoyC12_13G017900&SoyC13_13G019900&SoyC14_13G018200&SoyL01_13G017700&SoyL02_13G018100&SoyL03_13G019100&SoyL04_13G023100&SoyL05_13G018000&SoyL05_14G147300&SoyL06_13G024500&SoyL07_1…
OG0000022	30	core	Glyma.12G186900	493aa	Glyma.12G186900&Glyma.13G314600&Glysoja.11G032348&SoyC01_13G285600&SoyC02_13G289000&SoyC03_13G307500&SoyC04_13G302900&SoyC05_13G304400&SoyC06_13G284900&SoyC07_13G288300&SoyC08_13G286200&SoyC09_13G287300&SoyC10_13G285200&SoyC11_13G285600&SoyC12_13G288100&SoyC13_13G314000&SoyC14_13G286000&SoyL01_13G286200&SoyL02_13G287400&SoyL03_13G286900&SoyL04_13G309500&SoyL05_13G286600&SoyL06_13G294900&SoyL07_13…
OG0000023	30	core	Glysoja.15G042169	346aa	Glyma.15G266500&Glysoja.15G042169&SoyC01_15G262600&SoyC02_15G263900&SoyC03_15G274500&SoyC04_15G271600&SoyC05_15G271600&SoyC06_15G264700&SoyC07_15G262100&SoyC08_15G261000&SoyC09_15G262600&SoyC10_15G263600&SoyC11_15G267900&SoyC12_15G264100&SoyC12_UG046100&SoyC13_15G276500&SoyC14_15G263300&SoyL01_15G262700&SoyL02_15G259200&SoyL03_15G260400&SoyL04_15G270200&SoyL05_15G262300&SoyL06_15G268900&SoyL07_15…
OG0000024	30	core	SoyC01_16G017200	445aa	Glyma.16G019400&Glysoja.16G042463&SoyC01_16G017200&SoyC02_16G017900&SoyC03_16G017600&SoyC04_16G018100&SoyC05_16G018200&SoyC06_16G017800&SoyC07_16G017400&SoyC08_16G019000&SoyC09_16G017400&SoyC10_16G017200&SoyC11_16G017000&SoyC12_16G017100&SoyC13_16G018000&SoyC14_07G048100&SoyC14_16G017100&SoyL01_16G017900&SoyL02_16G017100&SoyL03_16G017300&SoyL04_16G018400&SoyL05_16G017000&SoyL06_16G017200&SoyL07_1…
OG0000025	30	core	SoyC02_16G125900	381aa	Glyma.16G130200&Glysoja.16G043593&SoyC01_16G129000&SoyC02_16G125900&SoyC03_16G130800&SoyC04_16G129100&SoyC05_16G133700&SoyC06_16G131000&SoyC07_16G129500&SoyC08_16G128800&SoyC09_16G130300&SoyC10_16G127800&SoyC11_16G127800&SoyC12_16G127600&SoyC13_16G129900&SoyC14_16G126300&SoyL01_16G127900&SoyL02_16G127000&SoyL03_16G128700&SoyL04_16G130100&SoyL05_16G126600&SoyL06_16G128600&SoyL07_16G131100&SoyL08_1…
OG0000026	30	core	SoyC01_19G170400	330aa	Glyma.19G165600&Glysoja.19G051717&SoyC01_19G170400&SoyC02_19G167500&SoyC03_19G176000&SoyC04_19G171000&SoyC05_19G176500&SoyC06_19G171200&SoyC07_19G170000&SoyC08_19G178800&SoyC09_19G168500&SoyC10_19G166500&SoyC11_19G169100&SoyC12_03G173800&SoyC12_19G170000&SoyC13_19G174000&SoyC14_19G170000&SoyL01_19G165800&SoyL02_19G167200&SoyL03_19G188800&SoyL04_19G177300&SoyL05_19G169800&SoyL06_19G176500&SoyL07_1…
OG0000027	30	core	SoyC09_19G182000	339aa	Glyma.03G179600&Glyma.19G180300&Glysoja.19G051859&SoyC01_19G184100&SoyC02_19G181200&SoyC03_19G190200&SoyC04_19G185400&SoyC05_19G190900&SoyC06_19G185200&SoyC07_19G183400&SoyC08_19G192500&SoyC09_19G182000&SoyC10_19G180100&SoyC11_19G182600&SoyC12_19G183100&SoyC13_19G188700&SoyC14_19G183400&SoyL01_19G179500&SoyL02_19G180400&SoyL03_19G175600&SoyL04_19G192000&SoyL05_19G183300&SoyL06_19G190000&SoyL07_19…
OG0000028	29	core	Glyma.04G249000	300aa	Glyma.04G249000&Glysoja.04G010754&SoyC01_04G247400&SoyC02_04G247700&SoyC03_04G250800&SoyC04_04G246600&SoyC05_04G252900&SoyC06_04G244300&SoyC07_04G245900&SoyC08_04G243600&SoyC09_04G245000&SoyC10_04G247300&SoyC11_04G244400&SoyC12_04G244800&SoyC13_04G253100&SoyC14_04G246900&SoyL01_04G242700&SoyL02_04G247700&SoyL03_04G248300&SoyL04_04G257200&SoyL05_04G246300&SoyL06_04G251400&SoyL07_04G253400&SoyL08_0…
OG0000029	29	core	SoyL05_12G003000	377aa	Glyma.12G003200&Glysoja.12G032966&SoyC01_12G003600&SoyC02_12G003000&SoyC03_12G003200&SoyC04_12G003200&SoyC05_12G003100&SoyC06_12G003000&SoyC07_12G003000&SoyC08_12G003200&SoyC09_12G003000&SoyC10_12G003000&SoyC11_12G002900&SoyC12_12G003100&SoyC13_12G003200&SoyC14_12G003200&SoyL01_12G003200&SoyL02_12G003400&SoyL03_12G003100&SoyL04_12G003300&SoyL05_12G003000&SoyL06_12G003000&SoyL07_12G003100&SoyL08_1…
OG0000030	29	core	Glyma.02G070000	354aa	Glyma.02G070000&Glysoja.02G003200&SoyC01_02G061200&SoyC02_02G061100&SoyC03_02G066900&SoyC04_02G066800&SoyC05_02G067400&SoyC06_02G062900&SoyC07_02G061000&SoyC08_02G061400&SoyC09_02G062400&SoyC10_02G060400&SoyC11_02G061500&SoyC12_02G060800&SoyC13_02G066400&SoyC14_02G061300&SoyL01_02G060500&SoyL02_02G060000&SoyL03_02G061000&SoyL04_02G067600&SoyL05_02G060500&SoyL06_02G060600&SoyL07_02G067400&SoyL08_0…
OG0000031	29	core	Glyma.16G151500	363aa	Glyma.16G151500&Glysoja.16G043800&SoyC01_16G147900&SoyC02_16G144800&SoyC03_16G151700&SoyC04_16G149400&SoyC05_16G154400&SoyC06_16G150000&SoyC07_16G148300&SoyC08_16G148000&SoyC09_16G149900&SoyC10_16G148000&SoyC11_16G146900&SoyC12_16G147600&SoyC13_16G150900&SoyC14_16G146000&SoyL01_16G147400&SoyL02_16G145200&SoyL03_16G148300&SoyL04_16G150300&SoyL05_16G146500&SoyL06_16G148700&SoyL07_16G151900&SoyL08_1…
OG0000032	29	core	SoyC01_02G061900	413aa	Glyma.02G070600&Glysoja.02G003207&SoyC01_02G061900&SoyC02_02G061900&SoyC03_02G067600&SoyC04_02G067500&SoyC05_02G068100&SoyC06_02G063700&SoyC07_02G061700&SoyC08_02G062100&SoyC09_02G063100&SoyC10_02G061100&SoyC11_02G062300&SoyC12_02G061500&SoyC13_02G067100&SoyC14_02G062000&SoyL01_02G061200&SoyL02_02G060700&SoyL03_02G061700&SoyL04_02G068300&SoyL05_02G061200&SoyL06_02G061300&SoyL07_02G068100&SoyL08_0…
OG0000033	29	core	SoyC02_16G145500	428aa	Glyma.16G152100&Glysoja.16G043805&SoyC01_16G148600&SoyC02_16G145500&SoyC03_16G152600&SoyC04_16G150100&SoyC05_16G155300&SoyC06_16G150700&SoyC07_16G149000&SoyC08_16G148700&SoyC09_16G150800&SoyC10_16G148900&SoyC11_16G147800&SoyC12_16G148300&SoyC13_16G151600&SoyC14_16G146700&SoyL01_16G148100&SoyL02_16G145900&SoyL03_16G149000&SoyL04_16G151200&SoyL05_16G147200&SoyL06_16G149400&SoyL07_16G152600&SoyL08_1…
OG0000034	29	core	SoyC13_06G230100	386aa	Glyma.06G236000&Glysoja.06G015569&SoyC01_06G221100&SoyC02_06G222200&SoyC03_06G233200&SoyC04_06G228100&SoyC05_06G233200&SoyC06_06G222400&SoyC07_06G221900&SoyC08_06G222900&SoyC09_06G221400&SoyC10_06G219500&SoyC11_06G222300&SoyC12_06G227300&SoyC13_06G230100&SoyC14_06G220600&SoyL01_06G223000&SoyL02_06G222900&SoyL03_06G226100&SoyL04_06G232300&SoyL05_06G225600&SoyL06_06G227100&SoyL07_06G230800&SoyL08_0…
OG0000035	29	core	SoyC07_12G154800	401aa	Glyma.12G161700&Glysoja.12G034571&SoyC01_12G158300&SoyC02_12G153400&SoyC03_12G161300&SoyC04_12G156900&SoyC05_12G160800&SoyC06_12G155200&SoyC07_12G154800&SoyC08_12G151200&SoyC09_12G154800&SoyC10_12G154000&SoyC11_12G158300&SoyC12_12G155200&SoyC13_12G160800&SoyC14_12G152400&SoyL01_12G155900&SoyL02_12G155700&SoyL03_12G152900&SoyL04_12G159700&SoyL05_12G154000&SoyL06_12G155200&SoyL07_12G159700&SoyL08_1…
OG0000036	29	core	Glysoja.04G010413	507aa	Glyma.04G213300&Glysoja.04G010413&SoyC01_04G214500&SoyC02_04G215700&SoyC03_04G216900&SoyC04_04G212400&SoyC05_04G218300&SoyC06_04G211100&SoyC07_04G213500&SoyC08_04G211200&SoyC09_04G212500&SoyC10_04G214600&SoyC11_04G212200&SoyC12_04G212300&SoyC13_04G219700&SoyC14_04G214300&SoyL01_04G210000&SoyL02_04G214900&SoyL03_04G215800&SoyL04_04G223700&SoyL05_04G212900&SoyL06_04G218900&SoyL07_04G219400&SoyL08_0…
OG0000037	29	core	Glyma.05G025500	350aa	Glyma.05G025500&Glysoja.05G011089&SoyC01_05G023700&SoyC02_05G023400&SoyC03_05G024600&SoyC04_05G024400&SoyC05_05G024500&SoyC06_05G023400&SoyC07_05G023400&SoyC08_05G023600&SoyC09_05G023300&SoyC10_05G023300&SoyC11_05G023300&SoyC12_05G023900&SoyC13_05G024400&SoyC14_05G023700&SoyL01_05G024400&SoyL02_05G023900&SoyL03_05G023300&SoyL04_05G024300&SoyL05_05G024200&SoyL06_05G023500&SoyL07_05G024500&SoyL08_0…
OG0000038	29	soft_core	Glyma.06G288500	285aa	Glyma.06G288500&Glysoja.06G016108&SoyC01_06G274300&SoyC03_06G286900&SoyC04_06G283900&SoyC05_06G288600&SoyC06_06G275500&SoyC07_06G273000&SoyC08_06G277500&SoyC09_06G274500&SoyC10_06G271600&SoyC11_06G278800&SoyC12_06G281000&SoyC13_06G285600&SoyC14_06G272700&SoyL01_06G276200&SoyL02_06G273400&SoyL03_06G279700&SoyL04_06G285600&SoyL05_06G280300&SoyL06_06G282800&SoyL07_06G286100&SoyL08_06G285700&SoyL09_0…
OG0000039	29	core	SoyW02_08G149200	389aa	Glyma.08G163100&Glysoja.08G020741&SoyC01_08G153100&SoyC02_08G149100&SoyC03_08G158300&SoyC04_08G156600&SoyC05_08G158900&SoyC06_08G149800&SoyC07_08G150300&SoyC08_08G151100&SoyC09_08G149700&SoyC10_08G151100&SoyC11_08G150400&SoyC12_08G151500&SoyC13_08G158600&SoyC14_08G152000&SoyL01_08G152800&SoyL02_08G151100&SoyL03_08G150400&SoyL04_08G158300&SoyL05_08G150400&SoyL06_08G163500&SoyL07_08G159400&SoyL08_0…
OG0000040	29	core	SoyL06_18G041700	1238aa	Glyma.18G043900&Glysoja.18G047523&SoyC01_18G041700&SoyC02_18G041400&SoyC03_18G045500&SoyC04_18G044200&SoyC05_18G044400&SoyC06_18G041900&SoyC07_18G040200&SoyC08_18G041700&SoyC09_18G041600&SoyC10_18G041200&SoyC11_18G040500&SoyC12_18G041800&SoyC13_18G043400&SoyC14_18G040700&SoyL01_18G042100&SoyL02_18G041300&SoyL03_18G041100&SoyL04_18G045000&SoyL05_18G041100&SoyL06_18G041700&SoyL07_18G043500&SoyL08_1…
OG0000041	29	soft_core	Glyma.16G043200	353aa	Glyma.16G043200&Glysoja.16G042695&SoyC01_16G040000&SoyC03_16G041000&SoyC04_16G041200&SoyC05_16G041800&SoyC06_16G040100&SoyC07_16G040200&SoyC08_16G041000&SoyC09_16G039500&SoyC10_16G040100&SoyC11_16G039600&SoyC12_16G040200&SoyC13_16G041000&SoyC14_16G039300&SoyL01_16G040300&SoyL02_16G039400&SoyL03_16G039900&SoyL04_16G041500&SoyL05_16G040100&SoyL05_UG162700&SoyL06_16G039400&SoyL07_16G041700&SoyL08_16…
OG0000042	29	core	Glyma.19G021900	367aa	Glyma.19G021900&Glysoja.19G050246&SoyC01_19G020700&SoyC02_19G019600&SoyC03_19G020300&SoyC04_19G020600&SoyC05_19G020800&SoyC06_19G019500&SoyC07_19G019200&SoyC08_19G019700&SoyC09_19G019900&SoyC10_19G019400&SoyC11_19G019500&SoyC12_19G019800&SoyC13_19G020600&SoyC14_19G019100&SoyL01_19G020100&SoyL02_19G019300&SoyL03_19G019600&SoyL04_19G021000&SoyL05_19G019800&SoyL06_19G020300&SoyL07_19G020800&SoyL08_1…
OG0000043	29	core	Glyma.10G219600	560aa	Glyma.10G219600&Glysoja.10G027790&SoyC01_10G223600&SoyC02_10G224300&SoyC03_10G227300&SoyC04_10G226700&SoyC05_10G231400&SoyC06_10G223500&SoyC07_10G224600&SoyC08_10G224900&SoyC09_10G224400&SoyC10_10G223500&SoyC11_10G226000&SoyC12_10G230200&SoyC13_10G228800&SoyC14_10G222200&SoyL01_10G225900&SoyL02_10G225600&SoyL03_10G223600&SoyL04_10G234100&SoyL05_10G224200&SoyL06_10G229100&SoyL07_10G228800&SoyL08_1…
OG0000044	29	core	Glyma.02G109800	279aa	Glyma.02G109800&Glysoja.02G003588&SoyC01_02G099700&SoyC02_02G099900&SoyC03_02G106200&SoyC04_02G105200&SoyC05_02G108100&SoyC06_02G101700&SoyC07_02G098700&SoyC08_02G100100&SoyC09_02G101000&SoyC10_02G098000&SoyC11_02G100300&SoyC12_02G099200&SoyC13_02G106100&SoyC14_02G099400&SoyL01_02G099300&SoyL02_02G098800&SoyL03_02G099700&SoyL04_02G108100&SoyL05_02G098900&SoyL06_02G099700&SoyL07_02G107600&SoyL08_0…
OG0000045	29	core	SoyL06_08G360300	228aa	Glyma.08G360200&Glysoja.08G022679&SoyC01_08G345200&SoyC02_08G343200&SoyC03_08G360900&SoyC04_08G360600&SoyC05_08G361400&SoyC06_08G341200&SoyC07_08G343900&SoyC08_08G344400&SoyC09_08G344400&SoyC10_08G345300&SoyC11_08G343000&SoyC12_08G340900&SoyC13_08G359300&SoyC14_08G344300&SoyL01_08G342600&SoyL02_08G342000&SoyL03_08G347100&SoyL04_08G363200&SoyL05_08G345500&SoyL06_08G360300&SoyL07_08G362300&SoyL08_0…
OG0000046	29	core	Glyma.14G030700	326aa	Glyma.14G030700&Glysoja.14G037549&SoyC01_14G028600&SoyC02_14G028300&SoyC03_14G030100&SoyC04_14G030600&SoyC05_14G030600&SoyC06_14G028600&SoyC07_14G028700&SoyC08_14G029000&SoyC09_14G028800&SoyC10_14G028500&SoyC11_14G029100&SoyC12_14G028800&SoyC13_14G030100&SoyC14_14G029000&SoyL01_14G028800&SoyL02_14G028400&SoyL03_14G029100&SoyL04_14G030200&SoyL05_14G028500&SoyL06_14G028500&SoyL07_14G030000&SoyL08_1…
OG0000047	29	core	SoyC14_02G043800	372aa	Glyma.02G050100&Glysoja.02G003011&SoyC01_02G043000&SoyC02_02G043400&SoyC03_02G047900&SoyC04_02G047800&SoyC05_02G048000&SoyC06_02G044600&SoyC07_02G043500&SoyC08_02G043700&SoyC09_02G044300&SoyC10_02G043000&SoyC11_02G043700&SoyC12_02G043700&SoyC13_02G047400&SoyC14_02G043800&SoyL01_02G042900&SoyL02_02G043200&SoyL03_02G043400&SoyL04_02G048800&SoyL05_02G042500&SoyL06_02G043000&SoyL07_02G048300&SoyL08_0…
OG0000048	29	core	SoyC01_02G096800	446aa	Glyma.02G107000&Glysoja.02G003560&SoyC01_02G096800&SoyC02_02G097200&SoyC03_02G103500&SoyC04_02G102600&SoyC05_02G105400&SoyC06_02G099000&SoyC07_02G096100&SoyC08_02G097500&SoyC09_02G098400&SoyC10_02G095400&SoyC11_02G097700&SoyC12_02G096600&SoyC13_02G103400&SoyC14_02G096800&SoyL01_02G096500&SoyL02_02G096200&SoyL03_02G097000&SoyL04_02G105400&SoyL05_02G096300&SoyL06_02G097100&SoyL07_02G104800&SoyL08_0…
OG0000049	29	soft_core	SoyC03_02G164000	215aa	SoyC01_02G159800&SoyC02_02G155500&SoyC03_02G164000&SoyC04_02G163500&SoyC05_02G168800&SoyC06_02G158000&SoyC07_02G154700&SoyC08_02G155000&SoyC09_02G159800&SoyC10_02G156200&SoyC11_02G155500&SoyC12_02G155000&SoyC13_02G163800&SoyC14_02G156800&SoyL01_02G158000&SoyL02_02G152800&SoyL03_02G156300&SoyL03_UG117200&SoyL04_02G169800&SoyL05_02G153200&SoyL06_02G158200&SoyL07_02G165600&SoyL08_02G165400&SoyL09_02…
OG0000050	29	core	SoyC13_03G211800	260aa	Glyma.03G197900&Glysoja.03G007673&SoyC01_03G191400&SoyC02_03G202100&SoyC03_03G202200&SoyC04_03G202900&SoyC05_03G204800&SoyC06_03G191400&SoyC07_03G201900&SoyC08_03G192400&SoyC09_03G201800&SoyC10_03G194100&SoyC11_03G194300&SoyC12_03G203300&SoyC13_03G211800&SoyC14_03G198200&SoyL01_03G197400&SoyL02_03G196600&SoyL03_03G198200&SoyL04_03G208100&SoyL05_03G198100&SoyL06_03G201700&SoyL07_03G207800&SoyL08_0…
OG0000051	29	core	Glyma.04G212000	201aa	Glyma.04G212000&Glysoja.04G010400&SoyC01_04G213300&SoyC02_04G214400&SoyC03_04G215700&SoyC04_04G211200&SoyC05_04G217000&SoyC06_04G209900&SoyC07_04G212300&SoyC08_04G210000&SoyC09_04G211300&SoyC10_04G213400&SoyC11_04G211000&SoyC12_04G211100&SoyC13_04G218500&SoyC14_04G213000&SoyL01_04G208800&SoyL02_04G213700&SoyL03_04G214500&SoyL04_04G222500&SoyL05_04G211600&SoyL06_04G217600&SoyL07_04G218200&SoyL08_0…
OG0000052	29	core	SoyC09_05G052700	395aa	Glyma.05G055900&Glysoja.05G011383&SoyC01_05G053600&SoyC02_05G052300&SoyC03_05G054800&SoyC04_05G055100&SoyC05_05G055100&SoyC06_05G052800&SoyC07_05G052100&SoyC08_05G052700&SoyC09_05G052700&SoyC10_05G052600&SoyC11_05G052000&SoyC12_05G053400&SoyC13_05G055200&SoyC14_05G052400&SoyL01_05G053600&SoyL02_05G052900&SoyL03_05G053000&SoyL04_05G055100&SoyL05_05G053800&SoyL06_05G052700&SoyL07_05G055600&SoyL08_0…
OG0000053	29	core	Glyma.05G192500	206aa	Glyma.05G192500&Glysoja.05G012766&SoyC01_05G194200&SoyC02_05G192300&SoyC03_05G197100&SoyC04_05G197400&SoyC05_05G198200&SoyC06_05G191900&SoyC07_05G191900&SoyC08_05G191800&SoyC09_05G193000&SoyC10_05G191700&SoyC11_05G191500&SoyC12_05G193800&SoyC13_05G200300&SoyC14_05G191600&SoyL01_05G195000&SoyL02_05G193000&SoyL03_05G193300&SoyL04_05G201400&SoyL05_05G192000&SoyL06_05G195200&SoyL07_05G200300&SoyL08_0…
OG0000054	29	core	SoyC13_06G156400	254aa	Glyma.06G166500&Glysoja.06G014910&SoyC01_06G149400&SoyC02_06G150600&SoyC03_06G160000&SoyC04_06G156200&SoyC05_06G158900&SoyC06_06G149700&SoyC07_06G151000&SoyC08_06G152400&SoyC09_06G149600&SoyC10_06G148300&SoyC11_06G149100&SoyC12_06G153900&SoyC13_06G156400&SoyC14_06G150000&SoyL01_06G150400&SoyL02_06G150000&SoyL03_06G152000&SoyL04_06G157500&SoyL05_06G152900&SoyL06_06G150500&SoyL07_06G156000&SoyL08_0…
OG0000055	29	core	Glyma.07G229100	233aa	Glyma.07G229100&Glysoja.07G018730&SoyC01_07G228500&SoyC02_07G226000&SoyC03_07G237700&SoyC04_07G236000&SoyC05_07G236800&SoyC06_07G228500&SoyC07_07G228500&SoyC08_07G227100&SoyC09_07G225400&SoyC10_07G233900&SoyC11_07G230700&SoyC12_07G229900&SoyC13_07G238400&SoyC14_07G228800&SoyL01_07G228600&SoyL02_07G223900&SoyL03_07G226400&SoyL04_07G243200&SoyL05_07G229500&SoyL06_07G228000&SoyL07_07G238000&SoyL08_0…
OG0000056	29	core	SoyC06_07G267500	415aa	Glyma.07G271100&Glysoja.07G019148&SoyC01_07G267000&SoyC02_07G264900&SoyC03_07G279300&SoyC04_07G277100&SoyC05_07G278500&SoyC06_07G267500&SoyC07_07G266900&SoyC08_07G266100&SoyC09_07G264400&SoyC10_07G273200&SoyC11_07G270100&SoyC12_07G269000&SoyC13_07G279300&SoyC14_07G267700&SoyL01_07G267400&SoyL02_07G262600&SoyL03_07G265100&SoyL04_07G285100&SoyL05_07G268200&SoyL06_07G266800&SoyL07_07G280000&SoyL08_0…
OG0000057	29	core	Glyma.08G161300	328aa	Glyma.08G161300&Glysoja.08G020723&SoyC01_08G151200&SoyC02_08G147200&SoyC03_08G156400&SoyC04_08G154700&SoyC05_08G156900&SoyC06_08G147900&SoyC07_08G148400&SoyC08_08G149300&SoyC09_08G147800&SoyC10_08G149200&SoyC11_08G148600&SoyC12_08G149600&SoyC13_08G156700&SoyC14_08G150100&SoyL01_08G150900&SoyL02_08G149300&SoyL03_08G148500&SoyL04_08G156300&SoyL05_08G148500&SoyL06_08G161600&SoyL07_08G157400&SoyL08_0…
OG0000058	29	core	SoyL01_08G291000	429aa	Glyma.08G301100&Glysoja.08G022116&SoyC01_08G290500&SoyC02_08G287800&SoyC03_08G302100&SoyC04_08G302400&SoyC05_08G302700&SoyC06_08G287000&SoyC07_08G289500&SoyC08_08G289900&SoyC09_08G288500&SoyC10_08G290700&SoyC11_08G288600&SoyC12_08G288200&SoyC13_08G302400&SoyC14_08G289900&SoyL01_08G291000&SoyL02_08G288400&SoyL03_08G293400&SoyL04_08G305000&SoyL05_08G289900&SoyL06_08G306400&SoyL07_08G303600&SoyL08_0…
OG0000059	29	soft_core	Glyma.08G307100	304aa	Glyma.08G307100&Glysoja.08G022175&SoyC01_08G296200&SoyC02_08G293700&SoyC03_08G308200&SoyC04_08G308100&SoyC05_08G308900&SoyC06_08G292500&SoyC07_08G295300&SoyC08_08G295300&SoyC09_08G294200&SoyC10_08G296500&SoyC11_08G294600&SoyC13_08G308500&SoyC14_02G276400&SoyC14_08G295800&SoyC14_18G102700&SoyL02_08G293900&SoyL03_08G299000&SoyL04_08G311200&SoyL05_08G295600&SoyL06_08G312300&SoyL07_08G309500&SoyL08_0…
OG0000060	29	soft_core	SoyC08_09G228600	413aa	Glyma.09G235700&Glysoja.09G025080&SoyC01_09G230400&SoyC02_09G230500&SoyC03_09G240700&SoyC04_09G235900&SoyC05_09G240600&SoyC06_09G231200&SoyC07_09G232000&SoyC08_09G228600&SoyC09_09G229400&SoyC10_09G230400&SoyC12_09G225000&SoyC13_09G242400&SoyC14_09G231600&SoyL01_09G228700&SoyL01_18G264200&SoyL02_09G226400&SoyL03_09G230000&SoyL04_09G244600&SoyL05_09G230600&SoyL06_09G231800&SoyL07_09G240300&SoyL08_0…
OG0000061	29	core	Glyma.12G091200	248aa	Glyma.12G091200&Glysoja.12G033808&SoyC01_12G083600&SoyC02_12G081500&SoyC03_12G087400&SoyC04_12G086600&SoyC05_12G086700&SoyC06_12G081200&SoyC07_12G081100&SoyC08_12G080800&SoyC09_12G080700&SoyC10_12G081500&SoyC11_12G085200&SoyC12_12G081400&SoyC13_12G087100&SoyC14_12G080900&SoyL01_12G081500&SoyL02_12G081400&SoyL03_12G081600&SoyL04_12G085600&SoyL05_12G080400&SoyL06_12G081700&SoyL07_12G086800&SoyL08_1…
OG0000062	29	core	Glyma.12G148900	360aa	Glyma.12G148900&Glysoja.12G034443&SoyC01_12G143200&SoyC02_12G138500&SoyC03_12G146200&SoyC04_12G144900&SoyC05_12G145900&SoyC06_12G140200&SoyC07_12G139600&SoyC08_12G136300&SoyC09_12G140000&SoyC10_12G139400&SoyC11_12G143200&SoyC12_12G140400&SoyC13_12G145600&SoyC14_12G137800&SoyL01_12G141400&SoyL02_12G140500&SoyL03_12G138300&SoyL04_12G144800&SoyL05_12G139800&SoyL06_12G140300&SoyL07_12G145200&SoyL08_1…
OG0000063	29	core	Glyma.12G186200	244aa	Glyma.12G186200&Glysoja.12G034827&SoyC01_12G184500&SoyC02_12G179300&SoyC03_12G188200&SoyC04_12G184400&SoyC05_12G187500&SoyC06_12G181400&SoyC07_12G181200&SoyC08_12G176900&SoyC09_12G181200&SoyC10_12G180200&SoyC11_12G184900&SoyC12_12G182400&SoyC13_12G187800&SoyC14_12G178400&SoyL01_12G181500&SoyL02_12G181900&SoyL03_12G178900&SoyL04_12G186600&SoyL05_12G180800&SoyL06_12G181900&SoyL07_12G186400&SoyL08_1…
OG0000064	29	core	SoyL01_13G287000	276aa	Glyma.13G315300&Glysoja.11G032355&SoyC01_13G286300&SoyC02_13G289600&SoyC03_13G308200&SoyC04_13G303600&SoyC05_13G305100&SoyC06_13G285600&SoyC07_13G289000&SoyC08_13G286900&SoyC09_13G288000&SoyC10_13G285900&SoyC11_13G286200&SoyC12_13G288800&SoyC13_13G314700&SoyC14_13G286700&SoyL01_13G287000&SoyL02_13G288000&SoyL03_13G287600&SoyL04_13G310200&SoyL05_13G287200&SoyL06_13G295600&SoyL07_13G306800&SoyL08_1…
OG0000065	29	core	Glyma.14G140100	373aa	Glyma.14G140100&Glysoja.14G038580&SoyC01_14G134300&SoyC02_14G134100&SoyC03_14G138900&SoyC04_14G137500&SoyC05_14G138900&SoyC06_14G133500&SoyC07_14G134400&SoyC08_14G133000&SoyC09_14G133000&SoyC10_14G132500&SoyC11_14G135500&SoyC12_14G133100&SoyC13_14G139800&SoyC14_14G133700&SoyL01_14G133500&SoyL02_14G134900&SoyL03_14G132900&SoyL04_14G139000&SoyL05_14G133400&SoyL06_14G136100&SoyL07_14G138200&SoyL08_1…
OG0000066	29	core	SoyC04_16G040900	408aa	Glyma.16G042900&Glysoja.16G042692&SoyC01_16G039800&SoyC02_16G039700&SoyC03_16G040700&SoyC04_16G040900&SoyC05_16G041500&SoyC06_16G039900&SoyC07_16G040000&SoyC08_16G040700&SoyC09_16G039200&SoyC10_16G039900&SoyC11_16G039400&SoyC12_16G040000&SoyC13_16G040700&SoyC14_16G039000&SoyL01_16G040100&SoyL02_16G039200&SoyL03_16G039700&SoyL04_16G041200&SoyL05_16G039900&SoyL06_16G039200&SoyL07_16G041400&SoyL08_1…
OG0000067	29	core	SoyC01_17G178200	220aa	Glyma.17G185000&Glysoja.17G046286&SoyC01_17G178200&SoyC02_17G176800&SoyC03_17G183600&SoyC04_17G181100&SoyC05_17G183700&SoyC06_17G178200&SoyC07_17G177800&SoyC08_17G179400&SoyC09_17G179000&SoyC10_17G177300&SoyC11_17G177900&SoyC12_17G177900&SoyC13_17G183100&SoyC14_17G176500&SoyL01_17G176700&SoyL02_17G177200&SoyL03_17G175700&SoyL04_17G179700&SoyL05_17G175900&SoyL06_17G179900&SoyL07_17G183600&SoyL08_1…
OG0000068	29	soft_core	Glyma.18G110700	304aa	Glyma.18G110700&Glysoja.18G048155&SoyC01_18G102900&SoyC02_18G103800&SoyC03_18G109700&SoyC04_18G106200&SoyC05_18G108700&SoyC06_18G124100&SoyC07_18G101300&SoyC08_18G103300&SoyC09_18G104600&SoyC10_18G102500&SoyC11_18G114100&SoyC12_18G103000&SoyC13_18G106200&SoyL01_08G296800&SoyL01_18G103600&SoyL02_18G104300&SoyL03_18G104300&SoyL04_18G108700&SoyL05_18G102700&SoyL06_18G105400&SoyL07_18G107900&SoyL08_1…
OG0000069	29	core	Glyma.18G119300	401aa	Glyma.18G119300&Glysoja.18G048237&SoyC01_18G110100&SoyC02_18G111300&SoyC03_18G118100&SoyC04_18G113900&SoyC05_18G117100&SoyC06_18G117000&SoyC07_18G109000&SoyC08_18G111200&SoyC09_18G111900&SoyC10_18G110100&SoyC11_18G121600&SoyC12_18G110400&SoyC13_18G114900&SoyC14_18G110500&SoyL01_18G111000&SoyL02_18G111800&SoyL03_18G112000&SoyL04_18G117000&SoyL05_18G110200&SoyL06_18G113100&SoyL07_18G116400&SoyL08_1…
OG0000070	29	core	SoyC01_19G200300	280aa	Glyma.19G195800&Glysoja.19G052023&SoyC01_19G200300&SoyC02_19G197300&SoyC03_19G206700&SoyC04_19G201700&SoyC05_19G207600&SoyC06_19G201800&SoyC07_19G199300&SoyC08_19G208700&SoyC09_19G198100&SoyC10_19G196100&SoyC11_19G198600&SoyC12_19G199300&SoyC13_19G205100&SoyC14_19G199800&SoyL01_19G196200&SoyL02_19G196600&SoyL03_19G199500&SoyL04_19G208300&SoyL05_19G199700&SoyL06_19G205800&SoyL07_19G207300&SoyL08_1…
OG0000071	28	soft_core	Glysoja.06G014777	506aa	Glyma.06G152900&Glysoja.06G014777&SoyC01_06G136300&SoyC02_06G137400&SoyC03_06G146200&SoyC04_06G143100&SoyC05_06G145400&SoyC06_06G136300&SoyC07_06G137300&SoyC08_06G138300&SoyC09_06G136500&SoyC10_06G135300&SoyC11_06G135500&SoyC12_06G140900&SoyC13_06G142700&SoyC14_06G136900&SoyL01_06G137400&SoyL02_06G137000&SoyL03_06G138900&SoyL04_06G143300&SoyL06_06G137100&SoyL07_06G142600&SoyL08_06G142800&SoyL09_0…
OG0000072	28	soft_core	Glyma.17G101500	350aa	Glyma.17G101500&Glysoja.17G045437&SoyC02_17G093400&SoyC03_17G098600&SoyC04_17G097600&SoyC05_17G097600&SoyC06_17G093700&SoyC07_17G093500&SoyC08_17G093300&SoyC09_17G094100&SoyC10_17G092800&SoyC11_17G093100&SoyC12_17G093200&SoyC13_17G098600&SoyC14_17G093900&SoyL01_17G092800&SoyL02_17G092300&SoyL03_17G092400&SoyL04_17G095800&SoyL05_17G092100&SoyL06_17G094300&SoyL07_17G098700&SoyL08_17G097900&SoyL09_1…
OG0000073	28	soft_core	Glyma.15G264100	347aa	Glyma.15G264100&Glysoja.15G042145&SoyC01_15G260200&SoyC02_15G261400&SoyC03_15G272200&SoyC04_15G269400&SoyC05_15G269200&SoyC06_15G262300&SoyC07_15G259700&SoyC08_15G258700&SoyC09_15G260300&SoyC10_15G261200&SoyC11_15G265400&SoyC13_15G274200&SoyC14_15G260900&SoyL01_15G260200&SoyL02_15G256800&SoyL03_15G258200&SoyL04_15G267800&SoyL05_15G260000&SoyL06_15G266400&SoyL07_15G272900&SoyL08_15G275300&SoyL09_1…
OG0000074	28	soft_core	SoyC13_11G232600	689aa	Glyma.11G212400&Glysoja.13G036819&SoyC01_11G223900&SoyC02_11G223100&SoyC03_11G232500&SoyC04_11G228200&SoyC05_11G231400&SoyC06_11G223300&SoyC07_11G225000&SoyC08_11G219800&SoyC09_11G222200&SoyC10_11G222600&SoyC11_11G222300&SoyC12_11G223000&SoyC13_11G232600&SoyC14_11G222700&SoyL01_11G221900&SoyL02_11G223800&SoyL03_11G223200&SoyL04_11G231100&SoyL05_11G224900&SoyL06_11G224300&SoyL07_11G233500&SoyL08_1…
OG0000075	28	soft_core	Glysoja.19G051154	351aa	Glyma.19G108800&Glysoja.19G051154&SoyC01_19G118100&SoyC02_19G115900&SoyC03_19G119200&SoyC04_19G115500&SoyC05_19G120900&SoyC06_19G118300&SoyC07_19G117500&SoyC08_19G126400&SoyC09_19G115300&SoyC10_19G114700&SoyC11_19G116800&SoyC12_19G116900&SoyC13_19G116300&SoyC14_19G117300&SoyL01_19G114900&SoyL02_19G114900&SoyL03_19G116700&SoyL04_19G121300&SoyL05_19G116600&SoyL06_19G123600&SoyL07_19G120000&SoyL08_1…
OG0000076	28	soft_core	SoyL07_13G054300	409aa	Glyma.13G063300&Glysoja.13G035898&SoyC02_13G050300&SoyC03_13G054000&SoyC04_13G053600&SoyC05_13G052600&SoyC06_13G050300&SoyC07_13G052100&SoyC08_13G052000&SoyC09_13G051200&SoyC10_13G051200&SoyC11_13G051400&SoyC12_13G051300&SoyC13_13G055700&SoyC14_13G050200&SoyL01_13G050300&SoyL02_13G051100&SoyL03_13G052500&SoyL04_13G058600&SoyL05_13G051400&SoyL06_13G057300&SoyL07_13G054300&SoyL08_13G055100&SoyL09_1…
OG0000077	28	soft_core	Glyma.14G210000	644aa	Glyma.14G210000&Glysoja.14G039398&SoyC01_14G218400&SoyC02_14G218200&SoyC03_14G224100&SoyC04_14G221200&SoyC05_14G224000&SoyC06_14G217500&SoyC07_14G217800&SoyC08_14G218400&SoyC09_14G217300&SoyC10_14G216800&SoyC11_14G219600&SoyC12_14G215600&SoyC13_14G225400&SoyL01_14G218500&SoyL02_14G218300&SoyL03_14G215800&SoyL04_14G224600&SoyL05_14G217000&SoyL06_14G221500&SoyL07_14G223200&SoyL08_14G225100&SoyL09_1…
OG0000078	28	soft_core	SoyL05_06G144500	299aa	Glyma.06G157400&Glysoja.06G014825&SoyC01_06G140700&SoyC02_06G141900&SoyC03_06G150900&SoyC04_06G147700&SoyC05_06G150300&SoyC06_06G140800&SoyC07_06G142000&SoyC09_06G140800&SoyC10_06G139800&SoyC11_06G139800&SoyC12_06G145300&SoyC13_06G147500&SoyC14_06G141300&SoyL01_06G141800&SoyL02_06G141400&SoyL03_06G143300&SoyL04_06G148400&SoyL05_06G144500&SoyL06_06G141600&SoyL07_06G147400&SoyL08_06G147600&SoyL09_0…
OG0000079	28	soft_core	Glyma.10G037700	296aa	Glyma.10G037700&Glysoja.10G025935&SoyC01_10G035700&SoyC02_10G035000&SoyC03_10G037000&SoyC04_10G037400&SoyC05_10G037200&SoyC06_10G035000&SoyC07_10G035500&SoyC08_10G035700&SoyC09_10G034900&SoyC10_10G034800&SoyC11_10G035600&SoyC13_10G037200&SoyC14_10G035000&SoyL01_10G035800&SoyL02_10G035000&SoyL03_10G034800&SoyL04_10G037200&SoyL05_10G035400&SoyL06_10G036400&SoyL07_10G037700&SoyL08_10G037300&SoyL09_1…
OG0000080	28	soft_core	SoyW02_20G185900	1401aa	Glyma.20G192300&Glysoja.20G054604&SoyC01_20G188800&SoyC02_20G188600&SoyC03_20G198600&SoyC04_20G196700&SoyC05_20G198400&SoyC06_20G187700&SoyC08_20G191400&SoyC09_20G188400&SoyC10_20G188300&SoyC11_20G189500&SoyC12_20G192100&SoyC13_20G202400&SoyC14_20G190900&SoyL01_20G189100&SoyL02_20G192300&SoyL03_20G190400&SoyL04_20G204200&SoyL05_20G189500&SoyL06_20G194100&SoyL07_20G198900&SoyL08_20G199500&SoyL09_2…
OG0000081	28	soft_core	SoyC07_10G221700	389aa	Glyma.10G216400&Glysoja.10G027758&SoyC01_10G220600&SoyC02_10G221400&SoyC03_10G224300&SoyC04_10G223800&SoyC05_10G228500&SoyC06_10G220500&SoyC07_10G221700&SoyC08_10G222100&SoyC09_10G221500&SoyC10_10G220600&SoyC11_10G223100&SoyC12_10G227300&SoyC13_10G225800&SoyC14_10G219300&SoyL01_10G223000&SoyL02_10G222800&SoyL03_10G220600&SoyL04_10G230800&SoyL05_10G221300&SoyL06_10G226000&SoyL07_10G225700&SoyL08_1…
OG0000082	28	soft_core	Glyma.13G243200	363aa	Glyma.13G243200&Glysoja.11G031672&SoyC01_13G224000&SoyC02_13G223700&SoyC03_13G238100&SoyC04_13G235200&SoyC05_13G235800&SoyC06_13G222100&SoyC07_13G225900&SoyC08_13G225300&SoyC09_13G224400&SoyC10_13G223900&SoyC11_13G224700&SoyC12_13G226500&SoyC13_13G244900&SoyC14_13G224300&SoyL02_13G226600&SoyL03_13G225200&SoyL04_13G242500&SoyL05_13G224100&SoyL06_13G233500&SoyL07_13G237500&SoyL08_13G237800&SoyL09_1…
OG0000083	28	soft_core	Glyma.13G274300	352aa	Glyma.13G274300&Glysoja.11G031972&SoyC01_13G249800&SoyC02_13G252300&SoyC03_13G269000&SoyC04_13G263600&SoyC05_13G265400&SoyC06_13G248200&SoyC07_13G252100&SoyC08_13G250900&SoyC09_13G250800&SoyC10_13G249600&SoyC11_13G250000&SoyC13_13G274800&SoyC14_13G250300&SoyL01_13G249400&SoyL02_13G251900&SoyL03_13G250700&SoyL04_13G271200&SoyL05_13G250200&SoyL06_13G258800&SoyL07_13G267400&SoyL08_13G267900&SoyL09_1…
OG0000084	28	soft_core	Glyma.05G202300	241aa	Glyma.05G202300&Glysoja.05G012860&SoyC01_05G203300&SoyC02_05G201300&SoyC03_05G206300&SoyC04_05G206900&SoyC05_05G207700&SoyC06_05G201000&SoyC07_05G201000&SoyC08_05G200800&SoyC09_05G201900&SoyC10_05G200800&SoyC11_05G200500&SoyC12_05G202700&SoyC13_05G209600&SoyC14_05G200600&SoyL01_05G204300&SoyL02_05G202000&SoyL03_05G202300&SoyL04_05G210700&SoyL05_05G201000&SoyL06_05G204300&SoyL07_05G209900&SoyL08_0…
OG0000085	28	soft_core	Glyma.16G217400	264aa	Glyma.16G217400&Glysoja.16G044407&SoyC01_16G198100&SoyC02_16G200200&SoyC03_16G211800&SoyC04_16G213200&SoyC05_16G213800&SoyC06_16G199500&SoyC07_16G197000&SoyC08_16G205200&SoyC09_16G201300&SoyC10_16G207400&SoyC11_16G217800&SoyC12_16G198800&SoyC13_16G211100&SoyC14_16G197500&SoyL01_16G206100&SoyL02_16G195000&SoyL04_16G210400&SoyL05_16G196700&SoyL06_16G200800&SoyL07_16G212400&SoyL08_16G208700&SoyL09_1…
OG0000086	28	soft_core	SoyC02_19G257000	273aa	Glyma.19G259700&Glysoja.19G052647&SoyC01_19G259100&SoyC02_19G257000&SoyC03_19G269300&SoyC04_19G263800&SoyC05_19G270700&SoyC06_19G262400&SoyC07_19G260400&SoyC09_19G256800&SoyC10_19G256700&SoyC11_19G258100&SoyC12_19G259300&SoyC13_19G267100&SoyC14_19G258000&SoyL01_19G257000&SoyL02_19G257200&SoyL03_19G257800&SoyL04_19G271100&SoyL05_19G258100&SoyL06_19G265400&SoyL07_19G268800&SoyL08_19G270300&SoyL09_1…
OG0000087	28	soft_core	SoyC04_08G150400	418aa	Glyma.08G156500&Glysoja.08G020679&SoyC01_08G146700&SoyC02_08G142800&SoyC03_08G151900&SoyC04_08G150400&SoyC05_08G152500&SoyC06_08G143500&SoyC07_08G144000&SoyC08_08G144900&SoyC09_08G143500&SoyC10_08G144800&SoyC11_08G144200&SoyC12_08G145000&SoyC13_08G152400&SoyC14_08G145500&SoyL01_08G146900&SoyL02_08G144800&SoyL03_08G144200&SoyL04_08G151700&SoyL05_08G144100&SoyL06_08G157200&SoyL07_08G152900&SoyL08_0…
OG0000088	28	soft_core	Glyma.12G206900	279aa	Glyma.12G206900&Glysoja.12G035028&SoyC01_12G203600&SoyC02_12G198700&SoyC03_12G209200&SoyC04_12G204200&SoyC05_12G208400&SoyC06_12G201400&SoyC07_12G200200&SoyC08_12G196500&SoyC09_12G200200&SoyC10_12G199300&SoyC11_12G204200&SoyC12_12G201400&SoyC13_12G209100&SoyC14_12G197600&SoyL01_12G200500&SoyL02_12G201700&SoyL03_12G198100&SoyL04_12G208200&SoyL05_12G02e+05&SoyL06_12G201400&SoyL07_12G207200&SoyL08_1…
OG0000089	28	soft_core	Glyma.01G005500	451aa	Glyma.01G005500&Glysoja.01G000058&SoyC01_01G005800&SoyC02_01G005400&SoyC03_01G005500&SoyC05_01G005700&SoyC06_01G005500&SoyC07_01G005500&SoyC08_01G005300&SoyC09_01G005500&SoyC10_01G005400&SoyC11_01G005300&SoyC12_01G005400&SoyC13_01G005700&SoyC14_01G005600&SoyL01_01G005500&SoyL02_01G005400&SoyL03_01G005400&SoyL04_01G005700&SoyL05_01G005400&SoyL06_01G005400&SoyL07_01G005800&SoyL08_01G005600&SoyL09_0…
OG0000090	28	soft_core	SoyC06_01G183500	360aa	Glyma.01G167900&Glysoja.01G001775&SoyC01_01G181600&SoyC02_01G179100&SoyC03_01G185300&SoyC04_01G178900&SoyC05_01G184000&SoyC06_01G183500&SoyC07_01G181100&SoyC08_01G186500&SoyC09_01G183200&SoyC10_01G182600&SoyC11_01G183200&SoyC12_01G185500&SoyC13_01G185600&SoyC14_01G185400&SoyL01_01G181300&SoyL02_01G184600&SoyL03_01G183300&SoyL04_01G187000&SoyL05_01G183400&SoyL06_01G184000&SoyL07_01G185000&SoyL08_0…
OG0000091	28	soft_core	SoyC05_01G047200	444aa	Glyma.01G046800&Glysoja.01G000464&SoyC01_01G045700&SoyC02_01G044400&SoyC03_01G046800&SoyC04_01G046300&SoyC05_01G047200&SoyC06_01G045000&SoyC08_01G043800&SoyC09_01G046000&SoyC10_01G044800&SoyC11_01G045600&SoyC12_01G045800&SoyC13_01G047200&SoyC14_01G046000&SoyL01_01G043900&SoyL02_01G044800&SoyL03_01G044700&SoyL04_01G046800&SoyL05_01G045400&SoyL06_01G045000&SoyL07_01G047300&SoyL08_01G047100&SoyL09_0…
OG0000092	28	soft_core	Glyma.03G164200	296aa	Glyma.03G164200&Glysoja.03G007356&SoyC01_03G161600&SoyC02_03G172700&SoyC03_03G170500&SoyC04_03G171500&SoyC05_03G173300&SoyC06_03G162600&SoyC07_03G172300&SoyC08_03G163300&SoyC09_03G173300&SoyC10_03G164300&SoyC11_03G165400&SoyC13_03G179600&SoyC14_03G168300&SoyL01_03G167800&SoyL02_03G167100&SoyL03_03G168800&SoyL04_03G175700&SoyL05_03G167900&SoyL06_03G172300&SoyL07_03G175800&SoyL08_03G175500&SoyL09_0…
OG0000093	28	soft_core	Glysoja.03G007506	273aa	Glysoja.03G007506&SoyC01_03G175200&SoyC02_03G186000&SoyC03_03G185200&SoyC04_03G186400&SoyC05_03G188200&SoyC06_03G175600&SoyC07_03G185700&SoyC08_03G176900&SoyC09_03G186200&SoyC10_03G177700&SoyC11_03G178600&SoyC12_03G187500&SoyC13_03G194800&SoyC14_03G182300&SoyL01_03G181400&SoyL02_03G180600&SoyL03_03G182300&SoyL04_03G190900&SoyL05_03G181400&SoyL06_03G185800&SoyL07_03G190900&SoyL08_03G190400&SoyL09_…
OG0000094	28	soft_core	Glysoja.04G009096	843aa	Glyma.04G078600&Glysoja.04G009096&SoyC01_04G071900&SoyC02_04G072000&SoyC03_04G073900&SoyC04_04G073500&SoyC05_04G074600&SoyC06_04G070500&SoyC07_04G071400&SoyC08_04G071800&SoyC09_04G071100&SoyC10_04G071700&SoyC11_04G070400&SoyC12_04G071300&SoyC13_04G075200&SoyC14_04G071000&SoyL01_04G070700&SoyL02_04G072200&SoyL03_04G070900&SoyL04_04G075300&SoyL05_04G070500&SoyL06_04G071300&SoyL07_04G074600&SoyL08_0…
OG0000095	28	soft_core	Glyma.05G195000	298aa	Glyma.05G195000&Glysoja.05G012789&SoyC01_05G196100&SoyC02_05G194200&SoyC03_05G199200&SoyC04_05G199600&SoyC05_05G200300&SoyC06_05G193900&SoyC07_05G193800&SoyC08_05G193700&SoyC09_05G194900&SoyC10_05G193600&SoyC11_05G193400&SoyC12_05G195700&SoyC13_05G202400&SoyC14_05G193500&SoyL01_05G197000&SoyL03_05G195200&SoyL04_05G203500&SoyL05_05G193900&SoyL05_UG146800&SoyL06_05G197100&SoyL07_05G202600&SoyL08_05…
OG0000096	28	soft_core	SoyC05_06G076000	368aa	Glyma.06G080200&Glysoja.06G014075&SoyC01_06G069900&SoyC02_06G071500&SoyC03_06G076500&SoyC04_06G074400&SoyC05_06G076000&SoyC06_06G072000&SoyC07_06G071400&SoyC08_06G072500&SoyC09_06G071500&SoyC10_06G070700&SoyC11_06G071200&SoyC13_06G074900&SoyC14_06G071300&SoyL01_06G072100&SoyL02_06G071100&SoyL03_06G074100&SoyL04_06G074700&SoyL06_06G072000&SoyL07_06G074400&SoyL08_06G074900&SoyL09_06G074900&SoyW01_0…
OG0000097	28	soft_core	Glyma.06G248900	337aa	Glyma.06G248900&Glysoja.06G015695&SoyC01_06G236200&SoyC02_06G237600&SoyC03_06G248200&SoyC04_06G243300&SoyC05_06G248700&SoyC06_06G237700&SoyC07_06G237200&SoyC08_06G239100&SoyC09_06G237300&SoyC10_06G235000&SoyC11_06G238000&SoyC12_06G242400&SoyC13_06G245200&SoyC14_06G235800&SoyL01_06G238300&SoyL02_06G237000&SoyL03_06G241100&SoyL05_06G239100&SoyL06_06G243400&SoyL07_06G246500&SoyL08_06G244000&SoyL09_0…
OG0000098	28	soft_core	Glysoja.06G015698	369aa	Glyma.06G249100&Glysoja.06G015698&SoyC01_06G236400&SoyC02_06G237800&SoyC03_06G248400&SoyC04_06G243500&SoyC05_06G248900&SoyC06_06G237900&SoyC07_06G237400&SoyC08_06G239300&SoyC09_06G237500&SoyC10_06G235200&SoyC11_06G238200&SoyC12_06G242600&SoyC13_06G245500&SoyC14_06G236000&SoyL01_06G238500&SoyL02_06G237100&SoyL03_06G241300&SoyL04_06G246500&SoyL05_06G239400&SoyL06_06G243500&SoyL07_06G246700&SoyL08_0…
OG0000099	28	soft_core	Glysoja.07G016952	447aa	Glyma.07G050600&Glysoja.07G016952&SoyC01_07G047600&SoyC02_07G048600&SoyC03_07G050900&SoyC04_07G051500&SoyC05_07G050900&SoyC06_07G048100&SoyC07_07G047800&SoyC08_07G048100&SoyC09_07G047300&SoyC10_07G048500&SoyC11_07G047600&SoyC12_07G048200&SoyC13_07G051300&SoyL01_07G048600&SoyL02_07G048700&SoyL03_07G047400&SoyL04_07G053000&SoyL05_07G048700&SoyL06_07G047700&SoyL07_07G051200&SoyL08_07G050900&SoyL09_0…
OG0000100	28	soft_core	Glyma.07G192900	362aa	Glyma.07G192900&Glysoja.07G018369&SoyC01_07G191900&SoyC02_07G189600&SoyC03_07G200600&SoyC04_07G199400&SoyC05_07G199200&SoyC07_07G192400&SoyC08_07G190800&SoyC09_07G188900&SoyC10_07G197600&SoyC11_07G194800&SoyC12_07G192700&SoyC13_07G201500&SoyC14_07G193500&SoyL01_07G191600&SoyL02_07G188100&SoyL03_07G190000&SoyL04_07G205300&SoyL05_07G193700&SoyL06_07G192000&SoyL07_07G200800&SoyL08_07G202400&SoyL09_0…
OG0000101	28	soft_core	SoyC01_08G040500	333aa	Glyma.08G041500&Glysoja.08G019580&SoyC01_08G040500&SoyC02_08G038900&SoyC03_08G040600&SoyC04_08G039000&SoyC05_08G040500&SoyC06_08G039400&SoyC07_08G039300&SoyC08_08G040000&SoyC09_08G039400&SoyC10_08G039800&SoyC11_08G039500&SoyC13_08G040800&SoyC14_08G040600&SoyL01_08G040700&SoyL02_08G040100&SoyL03_08G039600&SoyL04_08G040400&SoyL05_08G039700&SoyL06_08G053200&SoyL07_08G040900&SoyL08_08G040800&SoyL09_0…
OG0000102	28	soft_core	SoyC05_10G073800	115aa	Glysoja.10G026326&SoyC01_10G071800&SoyC02_10G071300&SoyC03_10G074100&SoyC04_10G074000&SoyC05_10G073800&SoyC06_10G071200&SoyC07_10G072200&SoyC08_10G072300&SoyC09_10G071400&SoyC10_10G071600&SoyC11_UG054800&SoyC12_10G072500&SoyC13_10G074700&SoyC14_10G070800&SoyL01_10G072700&SoyL02_10G071800&SoyL03_10G071000&SoyL04_10G074200&SoyL05_10G072300&SoyL06_10G072600&SoyL07_10G074500&SoyL08_10G074600&SoyL09_1…
OG0000103	28	soft_core	SoyC12_UG007700	347aa	Glyma.12G149100&Glysoja.12G034447&SoyC01_12G143500&SoyC03_12G146500&SoyC04_12G145200&SoyC05_12G146200&SoyC06_12G140500&SoyC07_12G139900&SoyC09_12G140300&SoyC10_12G139700&SoyC11_12G143500&SoyC12_12G140700&SoyC12_UG007700&SoyC13_12G145900&SoyC14_12G138100&SoyL01_12G141700&SoyL02_12G140800&SoyL03_12G138600&SoyL04_12G145000&SoyL05_12G140100&SoyL06_12G140600&SoyL07_12G145500&SoyL08_12G146000&SoyL09_12…
OG0000104	28	soft_core	Glyma.14G084300	278aa	Glyma.14G084300&Glysoja.14G038073&SoyC01_14G077300&SoyC02_14G077400&SoyC03_14G082600&SoyC04_14G081800&SoyC06_14G078000&SoyC07_14G077700&SoyC08_14G077500&SoyC09_14G077400&SoyC10_14G076800&SoyC11_14G078900&SoyC12_14G077800&SoyC13_14G082900&SoyC14_14G078200&SoyL01_14G078600&SoyL02_14G077400&SoyL03_14G077500&SoyL04_14G082300&SoyL05_14G077400&SoyL06_14G079000&SoyL07_14G082100&SoyL08_14G082300&SoyL09_1…
OG0000105	28	soft_core	SoyC14_15G251400	308aa	Glyma.15G254000&Glysoja.15G042045&SoyC01_15G250600&SoyC02_15G251400&SoyC03_15G262700&SoyC04_15G259700&SoyC05_15G258700&SoyC06_15G252700&SoyC07_15G249600&SoyC08_15G249100&SoyC09_15G250900&SoyC10_15G251600&SoyC11_15G256300&SoyC12_15G252100&SoyC13_15G264200&SoyC14_15G251400&SoyL02_15G247200&SoyL03_15G248700&SoyL04_15G257500&SoyL05_15G250900&SoyL06_15G256200&SoyL07_15G262600&SoyL08_15G265000&SoyL09_1…
OG0000106	28	soft_core	SoyC12_15G255400	361aa	Glyma.15G257700&Glysoja.15G042078&SoyC01_15G253900&SoyC02_15G254800&SoyC03_15G266600&SoyC04_15G263200&SoyC05_15G262400&SoyC06_15G255900&SoyC07_15G252900&SoyC08_15G252400&SoyC09_15G254200&SoyC10_15G254800&SoyC11_15G259500&SoyC12_15G255400&SoyC13_15G268100&SoyC14_15G255100&SoyL01_15G254400&SoyL02_15G250500&SoyL03_15G252000&SoyL04_15G261200&SoyL05_15G254100&SoyL06_15G259600&SoyL08_15G268700&SoyL09_1…
OG0000107	28	soft_core	Glyma.16G051800	216aa	Glyma.16G051800&Glysoja.16G042786&SoyC01_16G048600&SoyC02_16G048000&SoyC03_16G049900&SoyC04_16G050000&SoyC05_16G051100&SoyC06_16G048600&SoyC07_16G048600&SoyC08_16G049600&SoyC09_16G048300&SoyC10_16G048200&SoyC11_16G048200&SoyC12_16G048500&SoyC13_16G049800&SoyC14_16G047200&SoyL02_16G047900&SoyL03_16G048400&SoyL04_16G050700&SoyL05_16G048300&SoyL06_16G047700&SoyL07_16G050500&SoyL08_16G050800&SoyL09_1…
OG0000108	28	soft_core	Glysoja.17G045784	367aa	Glyma.17G138100&Glysoja.17G045784&SoyC01_17G126500&SoyC02_17G126100&SoyC03_17G132700&SoyC04_17G130500&SoyC05_17G132000&SoyC06_17G126300&SoyC07_17G126000&SoyC08_17G126900&SoyC09_17G127200&SoyC10_17G126200&SoyC11_17G125900&SoyC12_17G126000&SoyC13_17G132600&SoyC14_17G126600&SoyL01_17G125200&SoyL02_17G125500&SoyL03_17G125700&SoyL04_17G130300&SoyL05_17G124700&SoyL06_17G127100&SoyL08_17G132500&SoyL09_1…
OG0000109	28	soft_core	Glysoja.17G046872	311aa	Glyma.17G240700&Glysoja.17G046872&SoyC01_17G239700&SoyC02_17G237100&SoyC03_17G244800&SoyC04_17G239300&SoyC05_17G244600&SoyC07_17G238500&SoyC08_17G239900&SoyC09_17G237900&SoyC10_17G237400&SoyC11_17G238400&SoyC12_17G237400&SoyC13_17G244100&SoyC14_17G236400&SoyL01_17G237100&SoyL02_17G237700&SoyL03_17G234700&SoyL04_17G241300&SoyL05_17G236700&SoyL06_17G242200&SoyL07_17G244000&SoyL08_17G245900&SoyL09_1…
OG0000110	28	soft_core	SoyC01_18G265700	429aa	Glyma.18G261300&Glysoja.18G049658&SoyC01_18G265700&SoyC02_18G264200&SoyC03_18G276500&SoyC04_18G270600&SoyC05_18G280500&SoyC06_18G268400&SoyC07_18G263100&SoyC08_18G263000&SoyC09_18G265800&SoyC10_18G263200&SoyC11_18G285700&SoyC12_18G263500&SoyC13_18G278300&SoyC14_18G262900&SoyL02_18G261000&SoyL03_18G269800&SoyL04_18G280200&SoyL05_18G266300&SoyL06_18G271200&SoyL07_18G281200&SoyL08_18G287000&SoyL09_1…
OG0000111	28	soft_core	Glyma.18G301500	229aa	Glyma.18G301500&Glysoja.18G050026&SoyC01_18G299800&SoyC02_18G300000&SoyC04_18G308800&SoyC05_18G319300&SoyC06_18G303400&SoyC07_18G298800&SoyC08_18G297400&SoyC09_18G301600&SoyC10_18G298200&SoyC11_18G319900&SoyC12_18G299200&SoyC13_18G316500&SoyC14_18G298700&SoyL01_18G298600&SoyL02_18G295400&SoyL03_18G303900&SoyL04_18G321000&SoyL05_18G300500&SoyL06_18G305800&SoyL07_18G318300&SoyL08_18G325100&SoyL09_1…
OG0000112	28	soft_core	Glyma.19G097700	215aa	Glyma.19G097700&Glysoja.19G051049&SoyC01_19G106000&SoyC02_19G104400&SoyC04_19G103500&SoyC05_19G109000&SoyC06_19G106100&SoyC07_19G105500&SoyC08_19G113900&SoyC09_19G104100&SoyC10_19G102700&SoyC11_19G105300&SoyC12_19G104900&SoyC13_19G105500&SoyC14_19G105900&SoyL01_19G102900&SoyL02_19G103300&SoyL03_19G105400&SoyL04_19G109300&SoyL05_19G105000&SoyL06_19G111900&SoyL07_19G108600&SoyL08_19G108000&SoyL09_1…
OG0000113	28	soft_core	Glyma.19G109100	405aa	Glyma.19G109100&Glysoja.19G051156&SoyC01_19G118300&SoyC02_19G116100&SoyC03_19G119400&SoyC04_19G115700&SoyC05_19G121100&SoyC06_19G118500&SoyC07_19G117700&SoyC08_19G126600&SoyC09_19G115500&SoyC10_19G114900&SoyC11_19G117000&SoyC12_19G117100&SoyC13_19G116600&SoyL01_19G115100&SoyL02_19G115100&SoyL03_19G116900&SoyL04_19G121500&SoyL05_19G116800&SoyL06_19G123800&SoyL07_19G120200&SoyL08_19G119800&SoyL09_1…
OG0000114	28	soft_core	Glyma.20G033300	280aa	Glyma.20G033300&Glysoja.20G053016&SoyC01_20G032900&SoyC03_20G034400&SoyC04_20G033500&SoyC05_20G034300&SoyC06_20G032700&SoyC07_20G032900&SoyC08_20G032600&SoyC09_20G032100&SoyC10_20G033300&SoyC11_20G032400&SoyC12_20G032100&SoyC13_20G035200&SoyC14_20G033500&SoyL01_20G032400&SoyL02_20G032600&SoyL03_20G033800&SoyL04_20G034900&SoyL05_20G033500&SoyL06_20G033400&SoyL07_20G034200&SoyL08_20G034700&SoyL09_2…
OG0000115	28	soft_core	SoyC14_12G004500	412aa	Glyma.12G004900&Glysoja.12G032980&SoyC02_12G004400&SoyC03_12G004800&SoyC04_12G004800&SoyC05_12G004800&SoyC06_12G004400&SoyC07_12G004300&SoyC08_12G004500&SoyC09_12G004300&SoyC10_12G004500&SoyC11_12G004300&SoyC12_12G004400&SoyC13_12G004700&SoyC14_12G004500&SoyL01_12G004500&SoyL02_12G004700&SoyL03_12G004400&SoyL04_12G004900&SoyL05_12G004400&SoyL06_12G004400&SoyL07_12G004800&SoyL08_12G004800&SoyL09_1…
OG0000116	28	soft_core	SoyC03_13G052700	413aa	Glyma.13G062000&Glysoja.13G035885&SoyC02_13G049000&SoyC03_13G052700&SoyC04_13G052200&SoyC05_13G051300&SoyC06_13G048700&SoyC07_13G050700&SoyC08_13G050500&SoyC09_13G049600&SoyC10_13G049900&SoyC11_13G050100&SoyC12_13G049900&SoyC13_13G054300&SoyC14_13G048900&SoyL01_13G048900&SoyL02_13G049800&SoyL03_13G051100&SoyL04_13G057100&SoyL05_13G049900&SoyL06_13G056000&SoyL07_13G052900&SoyL08_13G053600&SoyL09_1…
OG0000117	27	soft_core	Glyma.12G118700	284aa	Glyma.12G118700&Glysoja.12G034080&SoyC01_12G111200&SoyC03_12G114600&SoyC04_12G113400&SoyC05_12G114800&SoyC06_12G108100&SoyC07_12G108000&SoyC08_12G106600&SoyC09_12G108000&SoyC10_12G108800&SoyC11_12G111900&SoyC12_12G109000&SoyC13_12G114200&SoyC14_12G107200&SoyL01_12G108300&SoyL02_12G108800&SoyL03_12G108000&SoyL04_12G113000&SoyL05_12G107000&SoyL06_12G107700&SoyL07_12G113700&SoyL08_12G114400&SoyL09_1…
OG0000118	27	soft_core	Glysoja.20G054414	550aa	Glyma.20G172100&Glysoja.20G054414&SoyC01_20G169000&SoyC02_20G169100&SoyC03_20G178100&SoyC05_20G178300&SoyC06_20G168400&SoyC07_20G168900&SoyC08_20G172400&SoyC09_20G169100&SoyC10_20G169200&SoyC11_20G170100&SoyC12_20G172100&SoyC13_20G181800&SoyC14_20G170900&SoyL01_20G169200&SoyL02_20G172500&SoyL03_20G170800&SoyL04_20G183800&SoyL05_20G169900&SoyL06_20G174300&SoyL07_20G178500&SoyL08_20G178700&SoyL09_2…
OG0000119	27	soft_core	SoyC03_02G243100	650aa	Glyma.02G240500&Glysoja.02G004921&SoyC01_02G237500&SoyC02_02G230200&SoyC03_02G243100&SoyC05_02G247900&SoyC06_02G235100&SoyC07_02G231500&SoyC08_02G233300&SoyC09_02G236700&SoyC10_02G233100&SoyC11_02G232000&SoyC12_02G232300&SoyC13_02G242200&SoyC14_02G234200&SoyL01_02G236700&SoyL02_02G229800&SoyL03_02G232400&SoyL05_02G230200&SoyL06_02G237300&SoyL07_02G244300&SoyL08_02G244600&SoyL09_02G243500&SoyW01_0…
OG0000120	27	soft_core	Glyma.04G208300	291aa	Glyma.04G208300&Glysoja.04G010369&SoyC02_04G211200&SoyC03_04G212200&SoyC04_04G207600&SoyC05_04G213600&SoyC06_04G206700&SoyC08_04G206800&SoyC09_04G208100&SoyC10_04G210200&SoyC11_04G207700&SoyC12_04G208100&SoyC13_04G215200&SoyC14_04G209700&SoyL01_04G205300&SoyL02_04G210200&SoyL03_04G211200&SoyL04_04G218900&SoyL05_04G208300&SoyL06_04G214500&SoyL07_04G214800&SoyL08_04G214200&SoyL09_04G214800&SoyW01_0…
OG0000121	27	soft_core	Glysoja.13G036512	291aa	Glysoja.13G036512&SoyC02_13G111100&SoyC03_13G116500&SoyC04_13G116000&SoyC05_13G115600&SoyC06_13G110000&SoyC07_13G111400&SoyC08_13G110800&SoyC09_13G110600&SoyC10_13G110900&SoyC11_13G111200&SoyC12_13G112500&SoyC13_13G121100&SoyC14_13G110000&SoyL01_13G110000&SoyL02_13G110800&SoyL03_13G111200&SoyL04_13G122000&SoyL05_13G110100&SoyL06_13G118800&SoyL07_13G117700&SoyL08_13G118500&SoyL09_13G116100&SoyW01_…
OG0000122	27	soft_core	SoyL05_10G204700	1108aa	Glyma.10G197600&Glysoja.10G027580&SoyC01_10G204100&SoyC02_10G204800&SoyC03_10G206600&SoyC04_10G206700&SoyC05_10G211200&SoyC06_10G204300&SoyC08_10G205300&SoyC09_10G205200&SoyC10_10G203900&SoyC11_10G206800&SoyC12_10G210400&SoyC13_10G208400&SoyC14_10G203000&SoyL01_10G206900&SoyL02_10G205900&SoyL03_10G203700&SoyL04_10G213400&SoyL05_10G204700&SoyL06_10G209400&SoyL07_10G209000&SoyL08_10G211400&SoyL09_1…
OG0000123	27	soft_core	SoyW01_20G181000	398aa	Glyma.20G175500&Glysoja.20G054445&SoyC01_20G172300&SoyC02_20G172300&SoyC03_20G181800&SoyC04_20G179600&SoyC05_20G181800&SoyC06_20G171500&SoyC07_20G172100&SoyC08_20G175700&SoyC09_20G172400&SoyC10_20G172400&SoyC11_20G173400&SoyC12_20G175200&SoyC13_20G185200&SoyC14_20G174200&SoyL01_20G172600&SoyL02_20G175700&SoyL03_20G174000&SoyL05_20G172800&SoyL06_20G177600&SoyL07_20G182100&SoyL08_20G182100&SoyL09_2…
OG0000124	27	soft_core	SoyC07_15G066200	363aa	Glyma.15G070300&Glysoja.15G040212&SoyC01_15G067100&SoyC02_15G066300&SoyC04_15G069400&SoyC05_15G069000&SoyC06_15G067400&SoyC07_15G066200&SoyC08_15G066100&SoyC09_15G065700&SoyC10_15G065800&SoyC11_15G066000&SoyC12_15G067300&SoyC13_15G068400&SoyL01_15G066700&SoyL02_15G066200&SoyL03_15G065500&SoyL04_15G069000&SoyL05_15G065700&SoyL06_15G066500&SoyL07_15G069200&SoyL08_15G068600&SoyL09_15G068400&SoyW01_1…
OG0000125	27	soft_core	Glyma.12G226500	343aa	Glyma.12G226500&Glysoja.12G035218&SoyC02_12G217000&SoyC03_12G227900&SoyC04_12G223000&SoyC05_12G227100&SoyC06_12G219300&SoyC07_12G217800&SoyC08_12G215000&SoyC09_12G218300&SoyC10_12G217100&SoyC11_12G222000&SoyC12_12G219200&SoyC14_12G215700&SoyL01_12G218500&SoyL02_12G219500&SoyL03_12G215700&SoyL04_12G227200&SoyL05_12G217800&SoyL06_12G219400&SoyL07_12G226200&SoyL08_12G227500&SoyL09_12G225600&SoyW01_1…
OG0000126	27	soft_core	Glyma.10G204700	422aa	Glyma.10G204700&Glysoja.10G027645&SoyC01_10G209900&SoyC02_10G210700&SoyC03_10G213700&SoyC04_10G213200&SoyC06_10G210200&SoyC07_10G211400&SoyC09_10G211200&SoyC10_10G210000&SoyC11_10G212700&SoyC12_10G216500&SoyC13_10G215000&SoyC14_10G208900&SoyL01_10G212600&SoyL02_10G212000&SoyL03_10G209800&SoyL04_10G220000&SoyL05_10G210700&SoyL06_10G215400&SoyL07_10G215200&SoyL08_10G217900&SoyL09_10G214900&SoyW01_1…
OG0000127	27	soft_core	Glyma.20G185800	442aa	Glyma.20G185800&Glysoja.20G054542&SoyC01_20G182600&SoyC02_20G182800&SoyC03_20G192500&SoyC04_20G189900&SoyC05_20G192300&SoyC06_20G181600&SoyC07_20G182200&SoyC09_20G182400&SoyC10_20G182500&SoyC11_20G183600&SoyC12_20G185800&SoyC13_20G195900&SoyC14_20G184700&SoyL02_20G185800&SoyL03_20G184500&SoyL04_20G197900&SoyL05_20G183300&SoyL06_20G188000&SoyL07_20G192800&SoyL08_20G193100&SoyL09_20G190200&SoyW01_2…
OG0000128	27	soft_core	SoyC03_06G147800	205aa	Glyma.06G154400&Glysoja.06G014794&SoyC01_06G137800&SoyC02_06G138900&SoyC03_06G147800&SoyC05_06G147100&SoyC06_06G137900&SoyC07_06G138900&SoyC08_06G140100&SoyC09_06G138000&SoyC10_06G136800&SoyC11_06G137000&SoyC12_06G142500&SoyC14_06G138400&SoyL01_06G138900&SoyL02_06G138400&SoyL03_06G140400&SoyL04_06G144900&SoyL05_06G141700&SoyL06_06G138500&SoyL07_06G144200&SoyL08_06G144400&SoyL09_06G146300&SoyW01_0…
OG0000129	27	soft_core	Glyma.06G195500	357aa	Glyma.06G195500&Glysoja.06G015185&SoyC01_06G178200&SoyC02_06G179100&SoyC03_06G189500&SoyC04_06G185700&SoyC05_06G187700&SoyC06_06G178000&SoyC07_06G179400&SoyC08_06G180500&SoyC09_06G178700&SoyC10_06G177100&SoyC11_06G177700&SoyC12_06G182500&SoyC13_06G186400&SoyL01_06G178300&SoyL02_06G178700&SoyL03_06G180100&SoyL04_06G187300&SoyL05_06G181200&SoyL06_06G180000&SoyL07_06G185900&SoyL08_06G186000&SoyL09_0…
OG0000130	27	soft_core	Glysoja.07G016926	453aa	Glyma.07G048100&Glysoja.07G016926&SoyC01_07G045100&SoyC02_07G046100&SoyC03_07G048300&SoyC04_07G048900&SoyC05_07G048300&SoyC06_07G045500&SoyC07_07G045300&SoyC08_07G045600&SoyC09_07G044900&SoyC10_07G046100&SoyC11_07G045100&SoyC12_07G045700&SoyC13_07G048600&SoyL01_07G046100&SoyL02_07G046300&SoyL03_07G045000&SoyL04_07G050200&SoyL05_07G046200&SoyL06_07G045300&SoyL07_07G048500&SoyL08_07G048300&SoyL09_0…
OG0000131	27	soft_core	SoyL02_08G156900	318aa	Glysoja.08G020802&SoyC01_08G159100&SoyC02_08G154900&SoyC03_08G164600&SoyC04_08G162900&SoyC05_08G165600&SoyC06_08G155300&SoyC07_08G156300&SoyC09_08G155500&SoyC10_08G156800&SoyC11_08G156100&SoyC12_08G156900&SoyC13_08G165000&SoyC14_08G157900&SoyL01_08G158900&SoyL02_08G156900&SoyL03_08G155800&SoyL04_08G164700&SoyL05_08G156200&SoyL06_08G169400&SoyL07_08G165700&SoyL08_08G165200&SoyL09_08G162200&SoyW01_…
OG0000132	27	soft_core	SoyC13_09G195700	332aa	Glyma.09G184100&Glysoja.09G024573&SoyC01_09G184200&SoyC02_09G183900&SoyC03_09G192800&SoyC04_09G188300&SoyC05_09G192500&SoyC06_09G184900&SoyC07_09G184500&SoyC08_09G182600&SoyC09_09G182900&SoyC10_09G183800&SoyC11_09G187500&SoyC12_09G178900&SoyC13_09G195700&SoyC14_09G186300&SoyL02_09G180400&SoyL03_09G183300&SoyL05_09G184300&SoyL06_09G184800&SoyL07_09G192300&SoyL08_09G194900&SoyL09_09G191400&SoyW01_0…
OG0000133	27	soft_core	Glyma.09G231700	354aa	Glyma.09G231700&Glysoja.09G025040&SoyC01_09G226700&SoyC02_09G226400&SoyC03_09G236300&SoyC04_09G231300&SoyC05_09G236200&SoyC06_09G227400&SoyC07_09G228000&SoyC08_09G224700&SoyC09_09G225500&SoyC10_09G226400&SoyC11_09G230300&SoyC12_09G221500&SoyC13_09G238400&SoyC14_09G228100&SoyL01_09G224800&SoyL02_09G222700&SoyL03_09G226300&SoyL04_09G240300&SoyL05_09G227100&SoyL06_09G228000&SoyL07_09G236000&SoyL09_0…
OG0000134	27	soft_core	SoyZH13_14G133800	305aa	Glyma.14G152700&Glysoja.14G038713&SoyC01_14G148200&SoyC02_14G148000&SoyC03_14G152700&SoyC04_14G151200&SoyC05_14G152800&SoyC06_14G147500&SoyC07_14G148600&SoyC08_14G147100&SoyC09_14G146700&SoyC10_14G146200&SoyC11_14G149000&SoyC12_14G146800&SoyC13_14G153900&SoyC14_14G147700&SoyL01_14G147800&SoyL02_14G148600&SoyL03_14G146400&SoyL04_14G152100&SoyL06_14G150300&SoyL07_14G151800&SoyL08_14G153200&SoyL09_1…
OG0000135	27	soft_core	Glyma.13G234700	332aa	Glyma.13G234700&Glysoja.11G031590&SoyC01_15G074900&SoyC02_13G215000&SoyC03_13G229500&SoyC04_13G227350&SoyC05_13G227700&SoyC06_13G214250&SoyC07_13G216800&SoyC09_13G216400&SoyC10_13G216350&SoyC11_13G216900&SoyC12_13G218300&SoyC13_13G236700&SoyC14_13G216200&SoyL02_13G218750&SoyL03_13G217200&SoyL04_13G234200&SoyL05_13G216300&SoyL06_13G225600&SoyL07_13G229300&SoyL08_13G229600&SoyL09_13G224700&SoyW01_1…
OG0000136	27	soft_core	Glysoja.19G050272	367aa	Glyma.19G024500&Glysoja.19G050272&SoyC01_19G023100&SoyC02_19G021800&SoyC03_19G022600&SoyC04_19G022900&SoyC05_19G023100&SoyC06_19G022100&SoyC07_19G021800&SoyC09_19G022300&SoyC10_19G021700&SoyC11_19G022000&SoyC12_19G022300&SoyC13_19G022900&SoyC14_19G021500&SoyL01_19G022300&SoyL03_19G021900&SoyL04_19G023300&SoyL05_19G022000&SoyL06_19G022800&SoyL07_19G023200&SoyL08_19G023400&SoyL09_19G022800&SoyW01_1…
OG0000137	27	soft_core	SoyC07_05G229300	353aa	Glyma.05G234200&Glysoja.05G013164&SoyC02_05G229200&SoyC03_05G236800&SoyC04_05G236500&SoyC05_05G238200&SoyC06_05G229700&SoyC07_05G229300&SoyC08_05G229600&SoyC09_05G230300&SoyC10_05G228700&SoyC11_05G228600&SoyC12_05G231100&SoyC14_05G229500&SoyL01_05G232600&SoyL02_05G231400&SoyL03_05G230300&SoyL04_05G240700&SoyL05_05G229200&SoyL06_05G232500&SoyL07_05G240400&SoyL08_05G237900&SoyL09_05G235700&SoyW01_0…
OG0000138	27	soft_core	SoyC14_11G029300	361aa	Glyma.11G030600&Glysoja.11G028840&SoyC02_11G028900&SoyC03_11G030000&SoyC04_11G030100&SoyC05_11G030000&SoyC06_11G028200&SoyC08_11G028300&SoyC09_11G028700&SoyC10_11G028800&SoyC11_11G028500&SoyC12_11G028700&SoyC13_11G030000&SoyC14_11G029300&SoyL01_11G029100&SoyL02_11G029400&SoyL03_11G029300&SoyL04_11G030000&SoyL05_11G028800&SoyL06_11G028400&SoyL07_11G029900&SoyL08_11G029500&SoyL09_11G029500&SoyW01_1…
OG0000139	27	soft_core	Glyma.12G022700	297aa	Glyma.12G022700&Glysoja.12G033155&SoyC02_12G020700&SoyC03_12G022600&SoyC04_12G022000&SoyC05_12G022000&SoyC06_12G020500&SoyC07_12G020400&SoyC08_12G019900&SoyC09_12G020200&SoyC10_12G020600&SoyC11_12G020400&SoyC12_12G020600&SoyC13_12G021600&SoyL01_12G020800&SoyL02_12G020700&SoyL03_11G089600&SoyL03_12G020700&SoyL04_12G021600&SoyL06_12G020600&SoyL07_12G021800&SoyL08_12G021700&SoyL09_12G021300&SoyW01_1…
OG0000140	26	soft_core	Glyma.01G051300	279aa	Glyma.01G051300&Glysoja.01G000509&SoyC01_01G049500&SoyC02_01G048100&SoyC03_01G050700&SoyC04_01G050300&SoyC05_01G051300&SoyC06_01G049300&SoyC07_01G047700&SoyC09_01G049700&SoyC10_01G048600&SoyC11_01G049300&SoyC12_01G049500&SoyC13_01G051400&SoyC14_01G050000&SoyL02_01G048600&SoyL03_01G048400&SoyL04_01G051000&SoyL06_01G048700&SoyL07_01G051100&SoyL08_01G050900&SoyL09_01G051000&SoyW01_01G052000&SoyW02_0…
OG0000141	26	soft_core	Glysoja.12G034551	317aa	Glyma.12G160100&Glysoja.12G034551&SoyC01_12G156400&SoyC02_12G151800&SoyC03_12G159600&SoyC05_12G159200&SoyC06_12G153500&SoyC07_12G153000&SoyC08_12G149500&SoyC09_12G153300&SoyC10_12G152500&SoyC11_12G156500&SoyC12_12G153400&SoyC13_12G159100&SoyC14_12G150700&SoyL02_12G153800&SoyL03_12G151200&SoyL04_12G157900&SoyL05_12G152400&SoyL06_12G153600&SoyL07_12G158100&SoyL08_12G159100&SoyL09_12G157800&SoyW01_1…
OG0000142	26	soft_core	Glyma.08G009700	241aa	Glyma.08G009700&Glysoja.08G019270&SoyC02_08G009600&SoyC03_08G009700&SoyC04_08G008800&SoyC05_08G010000&SoyC06_08G009800&SoyC07_08G009800&SoyC08_08G010400&SoyC09_08G009900&SoyC10_08G009800&SoyC11_08G009900&SoyC13_08G010000&SoyL01_08G010100&SoyL02_08G009900&SoyL03_08G009900&SoyL04_08G009700&SoyL05_08G009700&SoyL06_08G023800&SoyL07_08G010000&SoyL08_08G009700&SoyL09_08G009500&SoyW01_08G009800&SoyW02_0…
OG0000143	26	soft_core	Glyma.09G167400	265aa	Glyma.09G167400&Glysoja.09G024412&SoyC03_09G176600&SoyC04_09G172500&SoyC05_09G176800&SoyC07_09G170600&SoyC08_09G169300&SoyC09_09G169800&SoyC10_09G169400&SoyC11_09G172700&SoyC12_09G165100&SoyC13_09G180000&SoyC14_09G171600&SoyL01_09G167500&SoyL02_09G166500&SoyL03_09G169500&SoyL04_09G180100&SoyL05_09G170900&SoyL06_09G170400&SoyL07_09G177100&SoyL08_09G179700&SoyL09_09G176300&SoyW01_09G174600&SoyW02_0…
OG0000144	26	soft_core	SoyL04_19G270900	266aa	Glyma.19G259500&Glysoja.19G052645&SoyC01_19G258900&SoyC02_19G256800&SoyC03_19G269100&SoyC04_19G263600&SoyC05_19G270500&SoyC06_19G262200&SoyC07_19G260200&SoyC09_19G256600&SoyC10_19G256500&SoyC11_19G257900&SoyC12_19G259100&SoyC13_19G266900&SoyC14_19G257800&SoyL02_19G257000&SoyL03_19G257600&SoyL04_19G270900&SoyL05_19G257900&SoyL07_19G268600&SoyL08_19G270100&SoyL09_19G265200&SoyW01_19G266300&SoyW02_1…
OG0000145	26	soft_core	SoyC07_04G168400	402aa	Glyma.04G167200&Glysoja.04G009967&SoyC01_04G169100&SoyC02_04G169700&SoyC03_04G170000&SoyC04_04G166400&SoyC05_04G172200&SoyC06_04G165700&SoyC07_04G168400&SoyC09_04G167700&SoyC10_04G169600&SoyC11_04G167500&SoyC12_04G165800&SoyC13_04G172000&SoyC14_04G168500&SoyL01_04G164600&SoyL02_04G169500&SoyL03_04G170300&SoyL04_04G176100&SoyL07_04G173200&SoyL08_04G172100&SoyL09_04G172100&SoyW01_04G172600&SoyW02_0…
OG0000146	26	soft_core	SoyL04_11G158400	263aa	Glyma.11G182000&Glysoja.11G030134&SoyC01_11G152300&SoyC02_11G150700&SoyC04_11G158200&SoyC05_11G158900&SoyC06_11G150400&SoyC07_11G152200&SoyC08_11G149000&SoyC09_11G150500&SoyC10_11G150100&SoyC11_11G149000&SoyC12_11G151100&SoyC13_11G159000&SoyL01_11G150900&SoyL02_11G152100&SoyL04_11G158400&SoyL05_11G152200&SoyL06_11G150600&SoyL07_11G160800&SoyL08_11G158300&SoyL09_11G157300&SoyW01_11G157800&SoyW02_1…
OG0000147	26	soft_core	Glyma.08G075300	190aa	Glyma.08G075300&Glysoja.08G019895&SoyC02_08G070100&SoyC03_08G072900&SoyC04_08G072100&SoyC05_08G073700&SoyC06_08G070700&SoyC07_08G070200&SoyC08_08G070200&SoyC09_08G069600&SoyC10_08G071100&SoyC11_08G070000&SoyC12_08G070200&SoyC13_08G074100&SoyL02_08G070600&SoyL03_08G070600&SoyL04_08G073200&SoyL05_08G070400&SoyL06_08G083900&SoyL07_08G073900&SoyL08_08G073900&SoyL09_08G072100&SoyW01_08G073000&SoyW02_0…
OG0000148	26	soft_core	Glyma.15G078300	322aa	Glyma.15G078300&Glysoja.15G040286&SoyC02_15G074000&SoyC03_15G078700&SoyC04_15G077500&SoyC05_15G077100&SoyC06_15G075000&SoyC07_15G073900&SoyC09_15G073200&SoyC10_15G073600&SoyC11_15G073600&SoyC12_15G075000&SoyC13_15G076500&SoyC14_15G074000&SoyL01_15G074400&SoyL02_15G074000&SoyL03_15G073400&SoyL04_15G077200&SoyL05_15G073400&SoyL06_15G074200&SoyL07_15G077000&SoyL08_15G076500&SoyL09_15G076600&SoyW01_1…
OG0000149	26	shell	SoyL05_UG126100	344aa	Glyma.17G154100&Glysoja.17G045942&SoyC02_17G140800&SoyC03_17G147700&SoyC04_17G145900&SoyC05_17G147100&SoyC06_17G140900&SoyC08_17G141100&SoyC09_17G141600&SoyC10_17G140600&SoyC11_17G140400&SoyC12_17G141500&SoyC13_17G147700&SoyL01_17G140000&SoyL03_17G140500&SoyL04_17G145200&SoyL05_17G138900&SoyL05_UG126100&SoyL06_17G141500&SoyL07_17G147700&SoyL08_17G148000&SoyL09_17G146600&SoyW01_17G151200&SoyW02_17…
OG0000150	25	shell	SoyC14_07G045700	1110aa	Glyma.07G047900&Glysoja.07G016923&SoyC01_07G045000&SoyC02_07G046000&SoyC03_07G048000&SoyC04_07G048700&SoyC06_07G045400&SoyC07_07G045100&SoyC08_07G045500&SoyC09_07G044800&SoyC10_07G045900&SoyC11_07G045000&SoyC12_07G045600&SoyC13_07G048400&SoyC14_07G045700&SoyL01_07G046000&SoyL02_07G046000&SoyL03_07G044900&SoyL04_07G050000&SoyL05_07G046100&SoyL06_07G045100&SoyL08_07G048100&SoyW01_07G047900&SoyW02_0…
OG0000151	25	shell	SoyC13_02G286300	334aa	Glyma.02G284300&Glysoja.02G005356&SoyC01_02G280000&SoyC03_02G286300&SoyC04_02G283400&SoyC06_02G276400&SoyC07_02G272800&SoyC08_02G274500&SoyC09_02G278200&SoyC10_02G274700&SoyC11_02G273600&SoyC12_02G273400&SoyC13_02G286300&SoyL01_02G278000&SoyL02_02G272200&SoyL04_02G295500&SoyL05_02G272400&SoyL06_02G278200&SoyL07_02G287400&SoyL08_02G288100&SoyL09_02G287300&SoyW01_02G286500&SoyW02_02G271000&SoyW03_0…
OG0000152	25	shell	SoyC01_05G193200	318aa	Glyma.05G191300&Glysoja.05G012754&SoyC01_05G193200&SoyC02_05G191300&SoyC04_05G196400&SoyC05_05G197200&SoyC06_05G190900&SoyC07_05G190800&SoyC08_05G190800&SoyC09_05G191800&SoyC11_05G190400&SoyC12_05G192800&SoyC14_05G190600&SoyL01_05G194000&SoyL02_05G192000&SoyL03_05G192200&SoyL04_05G200400&SoyL05_05G191000&SoyL07_05G199300&SoyL08_05G198200&SoyL09_05G195900&SoyW01_05G200400&SoyW02_05G193200&SoyW03_0…
OG0000153	25	shell	SoyC01_05G093400	266aa	SoyC01_05G093400&SoyC02_05G091600&SoyC03_05G093800&SoyC04_05G093800&SoyC05_05G093800&SoyC06_05G092500&SoyC07_05G091500&SoyC09_05G092100&SoyC10_05G092200&SoyC11_05G090700&SoyC12_05G092500&SoyC13_05G094700&SoyC14_05G092300&SoyL01_05G094500&SoyL02_05G092500&SoyL03_05G092400&SoyL04_05G095400&SoyL05_05G093300&SoyL06_05G093300&SoyL07_05G094800&SoyL08_05G095100&SoyL09_05G093600&SoyW01_05G096800&SoyW03_0…
OG0000154	25	shell	Glyma.07G092000	324aa	Glyma.07G092000&Glysoja.07G017345&SoyC01_07G086500&SoyC02_07G086400&SoyC03_07G090400&SoyC04_07G090100&SoyC05_07G090000&SoyC07_07G085900&SoyC08_07G084200&SoyC09_07G084400&SoyC10_07G090600&SoyC11_07G088800&SoyC12_07G085000&SoyC13_07G090400&SoyL01_07G086100&SoyL03_07G083800&SoyL04_07G093100&SoyL05_07G085800&SoyL06_07G085500&SoyL07_07G091800&SoyL08_07G090500&SoyL09_07G090700&SoyW01_07G089900&SoyW02_0…
OG0000155	25	shell	SoyL09_18G092500	486aa	SoyC01_09G170300&SoyC01_13G178900&SoyC02_09G169400&SoyC02_18G089800&SoyC04_02G240000&SoyC04_18G091700&SoyC05_18G093200&SoyC06_09G170400&SoyC06_18G090200&SoyC09_18G090400&SoyC11_13G178700&SoyC12_15G261700&SoyC14_18G088700&SoyL02_13G180500&SoyL03_UG008500&SoyL04_02G250400&SoyL04_13G192300&SoyL04_18G095000&SoyL05_18G088300&SoyL06_13G187900&SoyL09_13G184700&SoyL09_18G092500&SoyW02_18G090500&SoyW03_13…
OG0000156	25	shell	Glyma.13G280000	375aa	Glyma.13G280000&Glysoja.11G032025&SoyC01_13G255200&SoyC03_13G274100&SoyC04_13G269100&SoyC05_13G270500&SoyC06_13G253400&SoyC08_13G256300&SoyC09_13G256000&SoyC10_13G254900&SoyC11_13G254900&SoyC13_13G280400&SoyC14_13G255500&SoyL02_13G257100&SoyL03_13G256100&SoyL04_13G276400&SoyL05_13G255300&SoyL06_13G264400&SoyL07_13G272500&SoyL08_13G273400&SoyL09_13G267000&SoyW01_13G273100&SoyW02_11G115200&SoyW03_1…
OG0000157	25	shell	Glysoja.17G044484	453aa	Glyma.17G002800&Glysoja.17G044484&SoyC01_17G002500&SoyC02_17G002700&SoyC03_17G002800&SoyC04_17G002800&SoyC05_17G003000&SoyC06_17G002800&SoyC07_17G002700&SoyC08_17G003100&SoyC09_17G003300&SoyC10_17G002800&SoyC11_17G002600&SoyC12_17G002800&SoyC13_17G003000&SoyC14_17G002700&SoyL03_17G002600&SoyL04_17G002700&SoyL05_17G002600&SoyL07_17G002900&SoyL08_17G002800&SoyL09_17G003000&SoyW01_17G006200&SoyW02_1…
OG0000158	24	shell	Glyma.04G199000	169aa	Glyma.04G199000&Glysoja.04G010282&SoyC01_04G201100&SoyC02_04G202300&SoyC03_04G203400&SoyC05_04G204400&SoyC06_04G197700&SoyC07_04G200300&SoyC08_04G197800&SoyC09_04G199400&SoyC10_04G201400&SoyC11_04G198900&SoyC12_04G199200&SoyC13_04G206400&SoyC14_04G201200&SoyL02_04G201200&SoyL03_04G202400&SoyL04_04G209800&SoyL05_04G199400&SoyL06_04G205500&SoyL07_04G206000&SoyL09_04G206200&SoyW02_04G199500&SoyZH13_…
OG0000159	24	shell	SoyC01_12G139000	96aa	SoyC01_12G139000&SoyC03_12G141600&SoyC04_12G140600&SoyC05_12G141500&SoyC06_12G135800&SoyC07_12G135600&SoyC08_12G132100&SoyC09_12G135700&SoyC10_12G135500&SoyC11_12G139200&SoyC13_12G141300&SoyC14_12G133800&SoyL01_12G137000&SoyL02_12G136400&SoyL03_12G134300&SoyL04_12G140800&SoyL05_12G135500&SoyL06_12G136300&SoyL07_12G140500&SoyL08_12G141000&SoyL09_12G139600&SoyW02_12G136700&SoyW03_12G141500&SoyZH13_…
OG0000160	24	shell	Glyma.13G327600	349aa	Glyma.13G327600&Glysoja.11G032481&SoyC01_13G298600&SoyC02_13G302400&SoyC03_13G320600&SoyC05_13G317100&SoyC06_13G297900&SoyC08_13G299500&SoyC09_13G301000&SoyC10_13G298400&SoyC11_13G298600&SoyC13_13G327300&SoyC14_13G299000&SoyL02_13G300000&SoyL03_13G300000&SoyL04_13G322800&SoyL05_13G299900&SoyL06_13G308200&SoyL07_13G319000&SoyL08_13G320200&SoyL09_13G312400&SoyW01_13G319700&SoyW02_11G159300&SoyZH13_…
OG0000161	23	shell	Glyma.13G294000	279aa	Glyma.13G294000&Glysoja.11G032156&SoyC01_13G267700&SoyC02_13G270900&SoyC03_13G287700&SoyC04_13G282950&SoyC05_13G284300&SoyC06_13G266700&SoyC07_13G270500&SoyC09_13G269100&SoyC10_13G267200&SoyC11_13G267300&SoyC13_13G294200&SoyL01_13G267700&SoyL02_13G269500&SoyL03_13G268600&SoyL04_13G289900&SoyL06_13G276900&SoyL08_13G287200&SoyL09_13G280100&SoyW01_13G286600&SoyW02_11G128100&SoyZH13_13G269000
OG0000162	23	shell	Glyma.08G173400	302aa	Glyma.08G173400&Glysoja.08G020837&SoyC01_08G162200&SoyC02_08G157900&SoyC03_08G168300&SoyC05_08G169200&SoyC06_08G158400&SoyC09_08G158800&SoyC10_08G160200&SoyC11_08G159700&SoyC13_08G168800&SoyC14_08G161100&SoyL01_08G162500&SoyL02_08G160200&SoyL03_08G159500&SoyL04_08G168500&SoyL06_08G173000&SoyL07_08G169600&SoyL08_08G169000&SoyL09_08G165800&SoyW01_08G168000&SoyW02_08G158100&SoyZH13_08G165500
OG0000163	23	shell	SoyC02_12G180100	567aa	SoyC02_12G180100&SoyC03_12G189000&SoyC04_12G185100&SoyC05_12G188300&SoyC06_12G182100&SoyC07_12G182000&SoyC08_12G177600&SoyC09_12G182000&SoyC10_12G181000&SoyC11_12G185700&SoyC12_12G183100&SoyC13_12G188600&SoyC14_12G179200&SoyL01_12G182200&SoyL02_12G182600&SoyL03_12G179800&SoyL04_12G187400&SoyL05_12G181500&SoyL06_12G182700&SoyL07_12G187200&SoyL09_12G186800&SoyW02_12G183900&SoyZH13_12G167001
OG0000164	22	shell	SoyW01_07G126200	448aa	Glyma.07G126500&Glysoja.07G017692&SoyC02_07G120900&SoyC04_07G127100&SoyC05_07G126600&SoyC06_07G122000&SoyC07_07G121000&SoyC09_07G119000&SoyC10_07G126000&SoyC11_07G123400&SoyC12_07G121100&SoyC13_07G127900&SoyC14_07G121700&SoyL02_07G119200&SoyL04_07G130800&SoyL05_07G121400&SoyL07_07G128700&SoyL08_07G128200&SoyL09_07G127800&SoyW01_07G126200&SoyW02_07G117700&SoyZH13_07G118600
OG0000165	21	shell	Glyma.12G221500	345aa	Glyma.12G221500&SoyC02_12G212400&SoyC03_12G223200&SoyC04_12G218100&SoyC06_12G215000&SoyC07_12G213500&SoyC08_12G210400&SoyC10_12G212900&SoyC11_12G217700&SoyC12_12G215000&SoyC14_12G211300&SoyL01_12G214100&SoyL02_12G215300&SoyL03_12G211500&SoyL05_12G213300&SoyL06_12G215100&SoyL07_12G221500&SoyL08_12G222700&SoyL09_12G220900&SoyW01_12G223000&SoyZH13_12G199200
OG0000166	19	shell	SoyL03_06G306200	243aa	SoyC03_04G113700&SoyC04_04G113200&SoyC04_06G313200&SoyC05_04G115100&SoyC06_04G108500&SoyC13_04G117100&SoyL03_06G306200&SoyL04_04G117600&SoyL07_04G117300&SoyL07_17G132800&SoyL08_04G115900&SoyL08_06G315100&SoyL08_09G238500&SoyL09_04G114700&SoyL09_06G319500&SoyW01_04G115500&SoyW01_06G312300&SoyZH13_06G288802&SoyZH13_09G209200
OG0000167	18	shell	SoyL06_16G014700	1435aa	Glyma.16G016400&Glysoja.16G042434&SoyC01_16G014800&SoyC03_16G014800&SoyC04_16G015200&SoyC06_16G015200&SoyC08_16G016600&SoyC09_16G014700&SoyC13_16G015200&SoyC14_16G014600&SoyL03_16G014800&SoyL04_16G015700&SoyL06_16G014700&SoyL07_16G015200&SoyW01_16G015600&SoyW02_16G015000&SoyW03_16G014700&SoyZH13_16G014900
OG0000168	17	shell	Glyma.04G119500	341aa	Glyma.04G119500&Glysoja.04G009461&SoyC01_04G111700&SoyC02_04G111700&SoyC07_04G111700&SoyC08_04G110800&SoyC09_04G110800&SoyC10_04G110800&SoyC11_04G110200&SoyC12_04G108900&SoyC14_04G112000&SoyL01_04G109100&SoyL02_04G111400&SoyL03_04G111700&SoyL05_04G110400&SoyL06_04G115700&SoyW02_04G109800
OG0000169	16	shell	SoyC05_07G048200	433aa	Glyma.07G048000&Glysoja.07G016924&Glysoja.07G016925&SoyC03_07G048100&SoyC03_07G048200&SoyC04_07G048800&SoyC05_07G048200&SoyC13_07G048500&SoyL02_07G046100&SoyL02_07G046200&SoyL04_07G050100&SoyL07_07G048400&SoyL08_07G048200&SoyL09_07G048500&SoyW01_07G048000&SoyZH13_07G046400
OG0000170	16	shell	Glyma.11G075400	380aa	Glyma.11G075400&SoyC01_11G071800&SoyC02_11G069800&SoyC06_11G069300&SoyC07_11G071300&SoyC08_11G069000&SoyC10_11G069700&SoyC11_11G068800&SoyC12_11G070300&SoyC14_11G070900&SoyL01_11G070100&SoyL02_11G070700&SoyL03_11G070400&SoyL05_11G069800&SoyL06_11G069600&SoyW02_11G273000
OG0000171	15	shell	Glyma.16G016600	431aa	Glyma.16G016600&Glysoja.16G042435&SoyC02_16G015400&SoyC05_16G015500&SoyC07_16G014600&SoyC10_16G014700&SoyC11_16G014500&SoyC12_16G014600&SoyL01_16G015400&SoyL02_16G014500&SoyL07_16G015300&SoyL08_16G015500&SoyL09_16G015500&SoyL09_UG127000&SoyZH13_16G015000
OG0000172	13	shell	SoyZH13_01G151400	194aa	Glysoja.11G029273&SoyC03_11G073200&SoyC04_11G074200&SoyC05_11G073200&SoyC09_11G069700&SoyC13_11G073100&SoyL04_11G073000&SoyL07_11G074000&SoyL08_11G072300&SoyL09_11G071900&SoyW01_11G072800&SoyW03_11G072900&SoyZH13_01G151400
OG0000173	7	shell	SoyC05_06G316600	378aa	Glyma.06G318900&Glysoja.06G016391&SoyC05_06G316600&SoyC07_06G300300&SoyC08_06G303500&SoyC12_06G307500&SoyL05_06G306400
OG0000174	6	shell	SoyZH13_03G072606	112aa	SoyC02_03G087400&SoyC10_03G078400&SoyL02_03G083100&SoyL06_03G084700&SoyW03_03G087100&SoyZH13_03G072606
OG0000175	5	shell	SoyL02_06G012400	232aa	SoyC02_06G012500&SoyC05_06G013800&SoyC12_06G073800&SoyL02_06G012400&SoyL05_06G013300
OG0000176	5	shell	SoyC07_19G105600	64aa	SoyC07_19G105600&SoyC08_19G114000&SoyC14_19G106000&SoyL06_19G112000&SoyW01_19G105600
OG0000177	4	shell	SoyC06_07G087100	221aa	SoyC06_07G087100&SoyC14_07G086100&SoyL02_07G084100&SoyW03_07G091000
OG0000178	3	cloud	SoyW01_14G129800	103aa	SoyC01_14G125400&SoyW01_14G129800&SoyW02_14G127800
OG0000179	3	cloud	SoyC08_04G166300	297aa	SoyC08_04G166300&SoyL05_04G167400&SoyL06_04G173400
OG0000180	3	cloud	SoyL08_12G188400	137aa	SoyL03_12G179700&SoyL08_12G188400&SoyW01_12G187700
OG0000181	3	cloud	Glyma.08G169400	80aa	Glyma.08G169400&SoyL07_15G266400&SoyL07_15G266500
OG0000182	2	cloud	SoyC01_02G220500	424aa	SoyC01_02G220500&SoyL05_02G213000
OG0000183	2	cloud	SoyC01_17G140900	287aa	SoyC01_17G140900&SoyC14_17G140900
OG0000184	2	cloud	SoyW03_08G031700	287aa	SoyC02_08G029900&SoyW03_08G031700
OG0000185	2	cloud	SoyC02_12G138800	346aa	SoyC02_12G138800&SoyC08_12G136500
OG0000186	2	cloud	SoyC04_13G315900	271aa	SoyC04_13G315900&SoyC07_13G301600
OG0000187	2	cloud	SoyC05_13G270400	237aa	SoyC05_13G270400&SoyL05_13G255200
OG0000188	2	cloud	SoyL05_08G160000	256aa	SoyC07_08G159500&SoyL05_08G160000
OG0000189	2	cloud	SoyC08_01G048100	319aa	SoyC08_01G048100&SoyL01_01G048000
OG0000190	2	cloud	SoyC08_19G022000	237aa	SoyC08_19G022000&SoyL02_19G022000
OG0000191	2	cloud	SoyL01_15G251100	196aa	SoyC12_08G160100&SoyL01_15G251100
OG0000192	2	cloud	SoyW03_08G179200	100aa	SoyC14_08G071500&SoyW03_08G179200
OG0000193	2	cloud	SoyL03_02G090700	375aa	SoyL01_02G090400&SoyL03_02G090700
OG0000194	2	cloud	SoyL04_20G187200	144aa	SoyL04_20G187200&SoyW03_20G189200
OG0000195	2	cloud	Glyma.05G108700	212aa	Glyma.05G108700&Glysoja.05G011943
OG0000196	1	cloud	SoyC06_17G237800	202aa	SoyC06_17G237800
OG0000197	1	cloud	SoyL03_02G273700	201aa	SoyL03_02G273700
OG0000198	1	cloud	SoyC01_13G110300	181aa	SoyC01_13G110300
OG0000199	1	cloud	SoyC04_08G166700	220aa	SoyC04_08G166700
OG0000200	1	cloud	SoyL02_20G192400	315aa	SoyL02_20G192400
OG0000201	1	cloud	SoyC14_08G031100	67aa	SoyC14_08G031100
OG0000202	1	cloud	SoyC03_18G316200	118aa	SoyC03_18G316200
OG0000203	1	cloud	SoyC08_08G157300	343aa	SoyC08_08G157300
OG0000204	1	cloud	SoyC12_13G301500	182aa	SoyC12_13G301500
OG0000205	1	cloud	SoyL01_08G072800	104aa	SoyL01_08G072800
OG0000206	1	cloud	SoyC12_08G009400	142aa	SoyC12_08G009400
OG0000207	1	cloud	SoyL04_09G196200	276aa	SoyL04_09G196200
OG0000208	1	cloud	SoyL03_05G002700	108aa	SoyL03_05G002700
OG0000209	1	cloud	SoyC14_19G117700	283aa	SoyC14_19G117700
OG0000210	1	cloud	SoyC10_07G123800	78aa	SoyC10_07G123800
OG0000211	1	cloud	SoyC12_13G252500	200aa	SoyC12_13G252500
OG0000212	1	cloud	SoyC07_13G161800	329aa	SoyC07_13G161800
OG0000213	1	cloud	SoyC08_10G211400	313aa	SoyC08_10G211400
OG0000214	1	cloud	SoyC02_12G108200	269aa	SoyC02_12G108200
OG0000215	1	cloud	SoyC03_19G106900	148aa	SoyC03_19G106900
OG0000216	1	cloud	SoyW03_06G189000	320aa	SoyW03_06G189000
OG0000217	1	cloud	SoyL05_16G014500	460aa	SoyL05_16G014500
OG0000218	1	cloud	SoyC04_20G176100	388aa	SoyC04_20G176100
OG0000219	1	cloud	SoyC01_04G012500	235aa	SoyC01_04G012500
OG0000220	1	cloud	SoyW03_06G249700	315aa	SoyW03_06G249700
OG0000221	1	cloud	SoyC12_08G167700	158aa	SoyC12_08G167700
OG0000222	1	cloud	SoyC05_20G198600	157aa	SoyC05_20G198600
OG0000223	1	cloud	SoyC07_01G043900	370aa	SoyC07_01G043900
OG0000224	1	cloud	SoyL07_15G266200	246aa	SoyL07_15G266200
OG0000225	1	cloud	SoyW03_08G171200	246aa	SoyW03_08G171200
OG0000226	1	cloud	SoyL01_13G160400	329aa	SoyL01_13G160400
OG0000227	1	cloud	SoyC08_08G160600	162aa	SoyC08_08G160600
OG0000228	1	cloud	SoyW03_13G290700	111aa	SoyW03_13G290700
OG0000229	1	cloud	Glysoja.11G031014	328aa	Glysoja.11G031014
OG0000230	1	cloud	SoyL04_02G232300	149aa	SoyL04_02G232300
OG0000231	1	cloud	SoyC13_12G223400	307aa	SoyC13_12G223400
OG0000232	1	cloud	SoyC03_11G159100	168aa	SoyC03_11G159100
OG0000233	1	cloud	SoyL06_13G264300	217aa	SoyL06_13G264300
OG0000234	1	cloud	SoyZH13_17G003100	283aa	SoyZH13_17G003100
OG0000235	1	cloud	SoyC14_06G178800	228aa	SoyC14_06G178800
OG0000236	1	cloud	SoyW02_14G150700	231aa	SoyW02_14G150700
OG0000237	1	cloud	SoyC04_01G005700	110aa	SoyC04_01G005700
OG0000238	1	cloud	SoyC01_05G223600	295aa	SoyC01_05G223600
OG0000239	1	cloud	SoyC14_15G066200	233aa	SoyC14_15G066200
OG0000240	1	cloud	SoyL06_17G003200	379aa	SoyL06_17G003200
OG0000241	1	cloud	SoyC02_13G257400	314aa	SoyC02_13G257400
OG0000242	1	cloud	SoyW03_07G048600	298aa	SoyW03_07G048600
OG0000243	1	cloud	SoyL01_13G299200	244aa	SoyL01_13G299200
OG0000244	1	cloud	SoyL02_17G002500	298aa	SoyL02_17G002500

[truncated: 11 more sheets: S11, S12, S13, S14, S15, S16, S17, S18, S19, S20, S21]
